# Supplementary material for: 5-Methyl-3,3-bis­(4-methyl­piperazin-1-yl)-1-[2-(4-methyl­piperazin-1-yl)eth­yl]indolin-2-one
Source: Acta Crystallogr Sect E Struct Rep Online. 2012 May 23;68(Pt 6):o1855. doi: 10.1107/S1600536812022416 (PMC3379422; doi:10.1107/S1600536812022416)
Supplement: Supplementary file 1 [file e-68-o1855-sup1.cif]

##############################################################################
#                                                                            #
# This CIF contains the data in a paper accepted for publication in          #
# Acta Crystallographica Section E. It conforms to the requirements of       #
# Notes for Authors for Acta Crystallographica Section E, and has been       #
# peer reviewed under the auspices of the IUCr Commission on Journals.       #
#                                                                            #
# Full details of the Crystallographic Information File format               #
# are given in the paper "The Crystallographic Information File (CIF):       #
# a New Standard Archive File for Crystallography" by S. R. Hall, F. H.      #
# Allen and I. D. Brown [Acta Cryst. (1991), A47, 655-685].                  #
#                                                                            #
# The current version of the core CIF dictionary is obtainable from          #
# ftp://ftp.iucr.org/pub/cif_core.dic.                                       #
#                                                                            #
# Software is freely available for graphical display of the structure(s)     #
# in this CIF. For information consult the CIF software page                 #
# http://www.iucr.org/resources/cif/software.                                #
#                                                                            #
# This file may be used for bona fide research purposes within the           #
# scientific community so long as proper attribution is given to the journal # 
# article from which it was obtained.                                        #
#                                                                            #
##############################################################################
data_I
_audit_creation_method     SHELXL97
_chemical_name_systematic
;
5-Methyl-3,3-bis(4-methylpiperazin-1-yl)-1-[2-(4-methylpiperazin-1-
yl)ethyl]indolin-2-one
;
_chemical_name_common     ?
_chemical_formula_moiety     'C26 H43 N7 O'
_chemical_formula_sum     'C26 H43 N7 O'
_chemical_formula_iupac     'C26 H43 N7 O'
_chemical_formula_weight     469.67
_chemical_melting_point     ?
_chemical_melting_point_gt     ?
_chemical_melting_point_lt     ?
_symmetry_cell_setting     monoclinic
_symmetry_space_group_name_H-M     'P 21/c'
_symmetry_space_group_name_Hall     '-P 2ybc'
loop_
    _symmetry_equiv_pos_as_xyz
    'x, y, z'
    '-x, y+1/2, -z+1/2'
    '-x, -y, -z'
    'x, -y-1/2, z-1/2'
_cell_length_a     15.9433(8)
_cell_length_b     14.4097(6)
_cell_length_c     12.5310(6)
_cell_angle_alpha     90.00
_cell_angle_beta     108.774(3)
_cell_angle_gamma     90.00
_cell_volume     2725.7(2)
_cell_formula_units_Z     4
_cell_measurement_reflns_used     233
_cell_measurement_theta_min     2.17
_cell_measurement_theta_max     27.01
_cell_measurement_temperature     296(2)
_exptl_crystal_description     block
_exptl_crystal_colour     colorless
_exptl_crystal_size_max     0.33
_exptl_crystal_size_mid     0.21
_exptl_crystal_size_min     0.20
_exptl_crystal_density_diffrn     1.145
_exptl_crystal_density_meas     ?
_exptl_crystal_density_method     'not measured'
_exptl_crystal_F_000     1024
_exptl_absorpt_coefficient_mu     0.073
_exptl_absorpt_correction_type     multi-scan
_exptl_absorpt_process_details     '(SADABS; Bruker, 2007)'
_exptl_absorpt_correction_T_min     0.6130
_exptl_absorpt_correction_T_max     0.7456
_exptl_special_details
;
;
_diffrn_ambient_temperature     296(2)
_diffrn_radiation_type     MoK\a
_diffrn_radiation_wavelength     0.71073
_diffrn_radiation_source     'fine-focus sealed tube'
_diffrn_radiation_monochromator     graphite
_diffrn_measurement_device_type     'Bruker APEXII CCD area-detector'
_diffrn_measurement_method     '\w scans'
_diffrn_detector_area_resol_mean     ?
_diffrn_reflns_number     17378
_diffrn_reflns_av_R_equivalents     0.0355
_diffrn_reflns_av_sigmaI/netI     0.0342
_diffrn_reflns_theta_min     2.22
_diffrn_reflns_theta_max     25.01
_diffrn_reflns_theta_full     25.01
_diffrn_measured_fraction_theta_max     0.995
_diffrn_measured_fraction_theta_full     0.995
_diffrn_reflns_limit_h_min     -18
_diffrn_reflns_limit_h_max     12
_diffrn_reflns_limit_k_min     -15
_diffrn_reflns_limit_k_max     17
_diffrn_reflns_limit_l_min     -14
_diffrn_reflns_limit_l_max     14
_diffrn_standards_number     ?
_diffrn_standards_interval_count     ?
_diffrn_standards_interval_time     ?
_diffrn_standards_decay_%     ?
_refine_special_details
;
Refinement of F^2^ against ALL reflections.  The weighted R-factor wR and
goodness of fit S are based on F^2^, conventional R-factors R are based
on F, with F set to zero for negative F^2^. The threshold expression of
F^2^ > 2sigma(F^2^) is used only for calculating R-factors(gt) etc. and is
not relevant to the choice of reflections for refinement.  R-factors based
on F^2^ are statistically about twice as large as those based on F, and R-
factors based on ALL data will be even larger.
;
_reflns_number_total     4785
_reflns_number_gt     3332
_reflns_threshold_expression     I>2sigma(I)
_refine_ls_structure_factor_coef     Fsqd
_refine_ls_matrix_type     full
_refine_ls_R_factor_all     0.0723
_refine_ls_R_factor_gt     0.0465
_refine_ls_wR_factor_gt     0.1134
_refine_ls_wR_factor_ref     0.1289
_refine_ls_goodness_of_fit_ref     1.029
_refine_ls_restrained_S_all     1.029
_refine_ls_number_reflns     4785
_refine_ls_number_parameters     307
_refine_ls_number_restraints     0
_refine_ls_hydrogen_treatment     constr
_refine_ls_weighting_scheme     calc
_refine_ls_weighting_details
               'calc w=1/[\s^2^(Fo^2^)+(0.0638P)^2^+0.4418P] P=(Fo^2^+2Fc^2^)/3'
_atom_sites_solution_hydrogens     geom
_atom_sites_solution_primary     direct
_atom_sites_solution_secondary     difmap
_refine_ls_shift/su_max     0.000
_refine_ls_shift/su_mean     0.000
_refine_diff_density_max     0.232
_refine_diff_density_min     -0.200
_refine_ls_extinction_method     none
_refine_ls_extinction_coef     ?
loop_
    _atom_type_symbol
    _atom_type_description
    _atom_type_scat_dispersion_real
    _atom_type_scat_dispersion_imag
    _atom_type_scat_source
    'C' 'C' 0.0033 0.0016
                         'International Tables Vol C Tables 4.2.6.8 and 6.1.1.4'
    'H' 'H' 0.0000 0.0000
                         'International Tables Vol C Tables 4.2.6.8 and 6.1.1.4'
    'N' 'N' 0.0061 0.0033
                         'International Tables Vol C Tables 4.2.6.8 and 6.1.1.4'
    'O' 'O' 0.0106 0.0060
                         'International Tables Vol C Tables 4.2.6.8 and 6.1.1.4'
_computing_data_collection     '<i>APEX2</i> (Bruker, 2007)'
_computing_cell_refinement     '<i>APEX2</i> and <i>SAINT</i> (Bruker, 2007)'
_computing_data_reduction     '<i>SAINT</i>  (Bruker, 2007)'
_computing_structure_solution     '<i>SHELXS97</i> (Sheldrick, 2008)'
_computing_structure_refinement     '<i>SHELXL97</i> (Sheldrick, 2008)'
_computing_molecular_graphics     '<i>SHELXTL</i> (Sheldrick, 2008)'
_computing_publication_material
               '<i>SHELXTL</i> (Sheldrick, 2008) and <i>PLATON</i> (Spek, 2009)'
loop_
    _atom_site_type_symbol
    _atom_site_label
    _atom_site_fract_x
    _atom_site_fract_y
    _atom_site_fract_z
    _atom_site_U_iso_or_equiv
    _atom_site_adp_type
    _atom_site_calc_flag
    _atom_site_refinement_flags
    _atom_site_occupancy
    _atom_site_symmetry_multiplicity
    _atom_site_disorder_assembly
    _atom_site_disorder_group
    O O1 0.61856(8) 0.42163(9) 0.51428(11) 0.0505(4) Uani d . 1 1 . .
    N N1 0.63105(9) 0.48564(10) 0.68622(13) 0.0417(4) Uani d . 1 1 . .
    N N2 0.81475(9) 0.38396(9) 0.65785(12) 0.0382(4) Uani d . 1 1 . .
    N N3 0.84094(11) 0.18704(11) 0.66137(14) 0.0508(4) Uani d . 1 1 . .
    N N4 0.56630(11) 0.10611(11) 0.64539(14) 0.0509(4) Uani d . 1 1 . .
    N N5 0.56530(10) 0.29754(10) 0.71078(12) 0.0445(4) Uani d . 1 1 . .
    N N6 0.78671(10) 0.52537(10) 0.55620(12) 0.0426(4) Uani d . 1 1 . .
    N N7 0.83904(12) 0.65751(12) 0.42139(14) 0.0594(5) Uani d . 1 1 . .
    C C1 0.93336(16) 0.62601(16) 1.02535(18) 0.0685(7) Uani d . 1 1 . .
    H H1A 0.9181 0.6508 1.0878 0.103 Uiso calc R 1 1 . .
    H H1B 0.9600 0.6738 0.9936 0.103 Uiso calc R 1 1 . .
    H H1C 0.9745 0.5758 1.0509 0.103 Uiso calc R 1 1 . .
    C C2 0.85101(14) 0.59104(13) 0.93714(16) 0.0508(5) Uani d . 1 1 . .
    C C3 0.76872(15) 0.59731(14) 0.95242(18) 0.0567(6) Uani d . 1 1 . .
    H H3A 0.7651 0.6244 1.0182 0.068 Uiso calc R 1 1 . .
    C C4 0.69174(14) 0.56483(13) 0.87348(17) 0.0516(5) Uani d . 1 1 . .
    H H4A 0.6373 0.5694 0.8856 0.062 Uiso calc R 1 1 . .
    C C5 0.69861(12) 0.52560(12) 0.77654(15) 0.0411(4) Uani d . 1 1 . .
    C C6 0.77938(12) 0.51941(11) 0.75634(15) 0.0385(4) Uani d . 1 1 . .
    C C7 0.85514(13) 0.55156(12) 0.83746(15) 0.0457(5) Uani d . 1 1 . .
    H H7A 0.9095 0.5467 0.8253 0.055 Uiso calc R 1 1 . .
    C C8 0.76536(11) 0.47217(12) 0.64355(14) 0.0382(4) Uani d . 1 1 . .
    C C9 0.66284(12) 0.45605(12) 0.60356(15) 0.0395(4) Uani d . 1 1 . .
    C C10 0.89282(18) 0.10229(16) 0.6758(2) 0.0817(8) Uani d . 1 1 . .
    H H10A 0.8837 0.0659 0.7352 0.123 Uiso calc R 1 1 . .
    H H10B 0.9545 0.1177 0.6947 0.123 Uiso calc R 1 1 . .
    H H10C 0.8746 0.0674 0.6069 0.123 Uiso calc R 1 1 . .
    C C14 0.80539(13) 0.32577(12) 0.74919(16) 0.0457(5) Uani d . 1 1 . .
    H H14A 0.7441 0.3069 0.7319 0.055 Uiso calc R 1 1 . .
    H H14B 0.8220 0.3611 0.8188 0.055 Uiso calc R 1 1 . .
    C C12 0.79338(14) 0.32871(14) 0.55410(16) 0.0529(5) Uani d . 1 1 . .
    H H12A 0.8012 0.3663 0.4938 0.064 Uiso calc R 1 1 . .
    H H12B 0.7319 0.3092 0.5320 0.064 Uiso calc R 1 1 . .
    C C13 0.86357(14) 0.24095(14) 0.76392(16) 0.0529(5) Uani d . 1 1 . .
    H H13A 0.9251 0.2600 0.7847 0.063 Uiso calc R 1 1 . .
    H H13B 0.8566 0.2029 0.8244 0.063 Uiso calc R 1 1 . .
    C C11 0.85262(15) 0.24454(14) 0.57235(17) 0.0575(6) Uani d . 1 1 . .
    H H11A 0.8384 0.2089 0.5031 0.069 Uiso calc R 1 1 . .
    H H11B 0.9140 0.2641 0.5924 0.069 Uiso calc R 1 1 . .
    C C21 0.61197(17) 0.03109(15) 0.6078(2) 0.0715(7) Uani d . 1 1 . .
    H H21A 0.6241 -0.0186 0.6616 0.107 Uiso calc R 1 1 . .
    H H21B 0.6666 0.0540 0.6012 0.107 Uiso calc R 1 1 . .
    H H21C 0.5751 0.0087 0.5358 0.107 Uiso calc R 1 1 . .
    C C19 0.62220(14) 0.13991(14) 0.75484(17) 0.0523(5) Uani d . 1 1 . .
    H H19A 0.6796 0.1574 0.7500 0.063 Uiso calc R 1 1 . .
    H H19B 0.6312 0.0905 0.8100 0.063 Uiso calc R 1 1 . .
    C C20 0.58116(14) 0.22236(14) 0.79314(16) 0.0536(5) Uani d . 1 1 . .
    H H20A 0.5256 0.2040 0.8030 0.064 Uiso calc R 1 1 . .
    H H20B 0.6204 0.2439 0.8653 0.064 Uiso calc R 1 1 . .
    C C18 0.54742(15) 0.18231(14) 0.56412(17) 0.0555(5) Uani d . 1 1 . .
    H H18A 0.5075 0.1606 0.4925 0.067 Uiso calc R 1 1 . .
    H H18B 0.6021 0.2019 0.5525 0.067 Uiso calc R 1 1 . .
    C C17 0.50618(13) 0.26400(14) 0.60349(16) 0.0526(5) Uani d . 1 1 . .
    H H17A 0.4948 0.3133 0.5479 0.063 Uiso calc R 1 1 . .
    H H17B 0.4501 0.2456 0.6118 0.063 Uiso calc R 1 1 . .
    C C16 0.53429(13) 0.38064(13) 0.75112(18) 0.0516(5) Uani d . 1 1 . .
    H H16A 0.5688 0.3899 0.8297 0.062 Uiso calc R 1 1 . .
    H H16B 0.4730 0.3717 0.7470 0.062 Uiso calc R 1 1 . .
    C C15 0.54066(12) 0.46790(13) 0.68498(17) 0.0498(5) Uani d . 1 1 . .
    H H15A 0.5025 0.4610 0.6076 0.060 Uiso calc R 1 1 . .
    H H15B 0.5198 0.5207 0.7172 0.060 Uiso calc R 1 1 . .
    C C22 0.73461(14) 0.60954(14) 0.51764(18) 0.0550(5) Uani d . 1 1 . .
    H H22A 0.7543 0.6581 0.5738 0.066 Uiso calc R 1 1 . .
    H H22B 0.6725 0.5973 0.5061 0.066 Uiso calc R 1 1 . .
    C C25 0.87969(13) 0.54758(15) 0.57798(18) 0.0558(5) Uani d . 1 1 . .
    H H25A 0.9160 0.4938 0.6086 0.067 Uiso calc R 1 1 . .
    H H25B 0.8973 0.5975 0.6325 0.067 Uiso calc R 1 1 . .
    C C26 0.8496(2) 0.68403(19) 0.3141(2) 0.0871(8) Uani d . 1 1 . .
    H H26A 0.8137 0.7375 0.2846 0.131 Uiso calc R 1 1 . .
    H H26B 0.8315 0.6336 0.2617 0.131 Uiso calc R 1 1 . .
    H H26C 0.9107 0.6985 0.3254 0.131 Uiso calc R 1 1 . .
    C C24 0.89265(16) 0.57653(16) 0.4690(2) 0.0669(6) Uani d . 1 1 . .
    H H24A 0.9547 0.5908 0.4823 0.080 Uiso calc R 1 1 . .
    H H24B 0.8764 0.5256 0.4156 0.080 Uiso calc R 1 1 . .
    C C23 0.74686(15) 0.63994(15) 0.40848(18) 0.0606(6) Uani d . 1 1 . .
    H H23A 0.7244 0.5921 0.3520 0.073 Uiso calc R 1 1 . .
    H H23B 0.7128 0.6960 0.3821 0.073 Uiso calc R 1 1 . .
loop_
    _atom_site_aniso_label
    _atom_site_aniso_U_11
    _atom_site_aniso_U_22
    _atom_site_aniso_U_33
    _atom_site_aniso_U_12
    _atom_site_aniso_U_13
    _atom_site_aniso_U_23
    O1 0.0457(8) 0.0621(8) 0.0380(8) -0.0015(6) 0.0053(6) -0.0015(7)
    N1 0.0393(8) 0.0425(8) 0.0440(9) 0.0020(7) 0.0145(7) -0.0015(7)
    N2 0.0452(9) 0.0371(8) 0.0313(8) 0.0021(6) 0.0110(7) 0.0003(7)
    N3 0.0609(10) 0.0404(9) 0.0488(10) 0.0074(8) 0.0145(8) -0.0025(8)
    N4 0.0605(10) 0.0466(9) 0.0479(10) -0.0058(8) 0.0206(8) -0.0001(8)
    N5 0.0497(9) 0.0447(9) 0.0377(9) -0.0012(7) 0.0122(7) 0.0013(8)
    N6 0.0429(9) 0.0427(8) 0.0428(9) 0.0008(7) 0.0145(7) 0.0079(7)
    N7 0.0748(12) 0.0513(10) 0.0556(11) -0.0103(9) 0.0261(10) 0.0090(9)
    C1 0.0831(16) 0.0589(13) 0.0493(13) -0.0106(12) 0.0016(12) -0.0094(11)
    C2 0.0689(14) 0.0371(10) 0.0406(11) -0.0035(9) 0.0097(10) -0.0022(9)
    C3 0.0830(16) 0.0438(11) 0.0445(12) -0.0027(11) 0.0225(12) -0.0111(10)
    C4 0.0633(13) 0.0445(11) 0.0530(12) 0.0023(10) 0.0270(11) -0.0069(10)
    C5 0.0499(11) 0.0331(9) 0.0404(11) 0.0029(8) 0.0146(9) -0.0004(8)
    C6 0.0443(10) 0.0337(9) 0.0366(10) 0.0010(8) 0.0118(8) 0.0000(8)
    C7 0.0499(11) 0.0401(10) 0.0442(11) -0.0021(8) 0.0111(9) -0.0003(9)
    C8 0.0401(10) 0.0388(9) 0.0353(10) 0.0005(8) 0.0118(8) -0.0003(8)
    C9 0.0428(10) 0.0382(9) 0.0358(10) 0.0028(8) 0.0102(9) 0.0049(9)
    C10 0.109(2) 0.0567(14) 0.0793(18) 0.0317(14) 0.0299(16) 0.0022(13)
    C14 0.0561(12) 0.0420(10) 0.0409(11) 0.0034(9) 0.0182(9) 0.0005(9)
    C12 0.0704(14) 0.0486(11) 0.0365(11) 0.0082(10) 0.0125(10) -0.0037(10)
    C13 0.0628(13) 0.0489(11) 0.0428(11) 0.0087(10) 0.0113(10) 0.0053(10)
    C11 0.0729(14) 0.0542(12) 0.0475(12) 0.0109(11) 0.0224(11) -0.0067(11)
    C21 0.0855(17) 0.0564(13) 0.0788(17) -0.0015(12) 0.0349(14) -0.0081(13)
    C19 0.0576(12) 0.0496(11) 0.0488(12) -0.0002(10) 0.0160(10) 0.0078(10)
    C20 0.0658(13) 0.0564(12) 0.0389(11) -0.0026(10) 0.0175(10) 0.0048(10)
    C18 0.0689(14) 0.0559(12) 0.0400(11) -0.0113(11) 0.0152(10) -0.0015(10)
    C17 0.0530(12) 0.0550(12) 0.0439(11) -0.0058(10) 0.0072(10) 0.0039(10)
    C16 0.0478(11) 0.0562(12) 0.0568(13) -0.0028(9) 0.0251(10) -0.0066(11)
    C15 0.0408(11) 0.0527(12) 0.0568(12) 0.0077(9) 0.0169(9) 0.0004(10)
    C22 0.0590(13) 0.0463(11) 0.0610(14) 0.0050(10) 0.0210(11) 0.0112(11)
    C25 0.0480(12) 0.0617(13) 0.0589(13) -0.0020(10) 0.0189(10) 0.0096(11)
    C26 0.121(2) 0.0796(18) 0.0699(17) -0.0179(16) 0.0443(16) 0.0146(14)
    C24 0.0666(14) 0.0676(14) 0.0772(16) -0.0018(12) 0.0379(13) 0.0128(13)
    C23 0.0716(15) 0.0481(12) 0.0570(14) -0.0014(11) 0.0136(11) 0.0137(11)
_geom_special_details
;
 All esds (except the esd in the dihedral angle between two l.s. planes)
 are estimated using the full covariance matrix.  The cell esds are taken
 into account individually in the estimation of esds in distances, angles
 and torsion angles; correlations between esds in cell parameters are only
 used when they are defined by crystal symmetry.  An approximate (isotropic)
 treatment of cell esds is used for estimating esds involving l.s. planes.
;
loop_
    _geom_bond_atom_site_label_1
    _geom_bond_atom_site_label_2
    _geom_bond_site_symmetry_2
    _geom_bond_distance
    _geom_bond_publ_flag
    O1 C9 . 1.220(2) ?
    N1 C9 . 1.360(2) ?
    N1 C5 . 1.410(2) ?
    N1 C15 . 1.459(2) ?
    N2 C14 . 1.465(2) ?
    N2 C12 . 1.468(2) ?
    N2 C8 . 1.476(2) ?
    N3 C13 . 1.445(2) ?
    N3 C11 . 1.449(3) ?
    N3 C10 . 1.453(3) ?
    N4 C19 . 1.458(3) ?
    N4 C18 . 1.461(2) ?
    N4 C21 . 1.464(3) ?
    N5 C16 . 1.447(2) ?
    N5 C17 . 1.454(2) ?
    N5 C20 . 1.461(2) ?
    N6 C25 . 1.454(2) ?
    N6 C22 . 1.462(2) ?
    N6 C8 . 1.464(2) ?
    N7 C23 . 1.448(3) ?
    N7 C24 . 1.456(3) ?
    N7 C26 . 1.459(3) ?
    C1 C2 . 1.505(3) ?
    C1 H1A . 0.9600 ?
    C1 H1B . 0.9600 ?
    C1 H1C . 0.9600 ?
    C2 C3 . 1.388(3) ?
    C2 C7 . 1.393(3) ?
    C3 C4 . 1.387(3) ?
    C3 H3A . 0.9300 ?
    C4 C5 . 1.376(3) ?
    C4 H4A . 0.9300 ?
    C5 C6 . 1.393(2) ?
    C6 C7 . 1.384(2) ?
    C6 C8 . 1.519(2) ?
    C7 H7A . 0.9300 ?
    C8 C9 . 1.565(2) ?
    C10 H10A . 0.9600 ?
    C10 H10B . 0.9600 ?
    C10 H10C . 0.9600 ?
    C14 C13 . 1.509(3) ?
    C14 H14A . 0.9700 ?
    C14 H14B . 0.9700 ?
    C12 C11 . 1.509(3) ?
    C12 H12A . 0.9700 ?
    C12 H12B . 0.9700 ?
    C13 H13A . 0.9700 ?
    C13 H13B . 0.9700 ?
    C11 H11A . 0.9700 ?
    C11 H11B . 0.9700 ?
    C21 H21A . 0.9600 ?
    C21 H21B . 0.9600 ?
    C21 H21C . 0.9600 ?
    C19 C20 . 1.507(3) ?
    C19 H19A . 0.9700 ?
    C19 H19B . 0.9700 ?
    C20 H20A . 0.9700 ?
    C20 H20B . 0.9700 ?
    C18 C17 . 1.507(3) ?
    C18 H18A . 0.9700 ?
    C18 H18B . 0.9700 ?
    C17 H17A . 0.9700 ?
    C17 H17B . 0.9700 ?
    C16 C15 . 1.527(3) ?
    C16 H16A . 0.9700 ?
    C16 H16B . 0.9700 ?
    C15 H15A . 0.9700 ?
    C15 H15B . 0.9700 ?
    C22 C23 . 1.508(3) ?
    C22 H22A . 0.9700 ?
    C22 H22B . 0.9700 ?
    C25 C24 . 1.505(3) ?
    C25 H25A . 0.9700 ?
    C25 H25B . 0.9700 ?
    C26 H26A . 0.9600 ?
    C26 H26B . 0.9600 ?
    C26 H26C . 0.9600 ?
    C24 H24A . 0.9700 ?
    C24 H24B . 0.9700 ?
    C23 H23A . 0.9700 ?
    C23 H23B . 0.9700 ?
loop_
    _geom_angle_atom_site_label_1
    _geom_angle_atom_site_label_2
    _geom_angle_atom_site_label_3
    _geom_angle_site_symmetry_1
    _geom_angle_site_symmetry_3
    _geom_angle
    _geom_angle_publ_flag
    C9 N1 C5 . . 111.34(14) ?
    C9 N1 C15 . . 123.09(16) ?
    C5 N1 C15 . . 125.23(15) ?
    C14 N2 C12 . . 109.19(14) ?
    C14 N2 C8 . . 113.78(13) ?
    C12 N2 C8 . . 113.39(13) ?
    C13 N3 C11 . . 108.67(15) ?
    C13 N3 C10 . . 111.86(17) ?
    C11 N3 C10 . . 111.54(17) ?
    C19 N4 C18 . . 109.32(15) ?
    C19 N4 C21 . . 109.44(17) ?
    C18 N4 C21 . . 110.04(16) ?
    C16 N5 C17 . . 113.91(16) ?
    C16 N5 C20 . . 111.57(15) ?
    C17 N5 C20 . . 108.67(15) ?
    C25 N6 C22 . . 108.43(15) ?
    C25 N6 C8 . . 116.32(14) ?
    C22 N6 C8 . . 115.95(14) ?
    C23 N7 C24 . . 110.28(16) ?
    C23 N7 C26 . . 110.92(19) ?
    C24 N7 C26 . . 111.1(2) ?
    C2 C1 H1A . . 109.5 ?
    C2 C1 H1B . . 109.5 ?
    H1A C1 H1B . . 109.5 ?
    C2 C1 H1C . . 109.5 ?
    H1A C1 H1C . . 109.5 ?
    H1B C1 H1C . . 109.5 ?
    C3 C2 C7 . . 118.01(18) ?
    C3 C2 C1 . . 121.10(19) ?
    C7 C2 C1 . . 120.9(2) ?
    C4 C3 C2 . . 122.57(19) ?
    C4 C3 H3A . . 118.7 ?
    C2 C3 H3A . . 118.7 ?
    C5 C4 C3 . . 117.70(19) ?
    C5 C4 H4A . . 121.1 ?
    C3 C4 H4A . . 121.1 ?
    C4 C5 C6 . . 121.85(18) ?
    C4 C5 N1 . . 128.26(17) ?
    C6 C5 N1 . . 109.88(15) ?
    C7 C6 C5 . . 118.97(17) ?
    C7 C6 C8 . . 131.72(17) ?
    C5 C6 C8 . . 109.27(15) ?
    C6 C7 C2 . . 120.87(18) ?
    C6 C7 H7A . . 119.6 ?
    C2 C7 H7A . . 119.6 ?
    N6 C8 N2 . . 107.37(13) ?
    N6 C8 C6 . . 117.46(14) ?
    N2 C8 C6 . . 111.11(14) ?
    N6 C8 C9 . . 107.98(13) ?
    N2 C8 C9 . . 111.87(14) ?
    C6 C8 C9 . . 100.97(14) ?
    O1 C9 N1 . . 125.35(17) ?
    O1 C9 C8 . . 126.21(16) ?
    N1 C9 C8 . . 108.44(15) ?
    N3 C10 H10A . . 109.5 ?
    N3 C10 H10B . . 109.5 ?
    H10A C10 H10B . . 109.5 ?
    N3 C10 H10C . . 109.5 ?
    H10A C10 H10C . . 109.5 ?
    H10B C10 H10C . . 109.5 ?
    N2 C14 C13 . . 110.23(15) ?
    N2 C14 H14A . . 109.6 ?
    C13 C14 H14A . . 109.6 ?
    N2 C14 H14B . . 109.6 ?
    C13 C14 H14B . . 109.6 ?
    H14A C14 H14B . . 108.1 ?
    N2 C12 C11 . . 110.25(16) ?
    N2 C12 H12A . . 109.6 ?
    C11 C12 H12A . . 109.6 ?
    N2 C12 H12B . . 109.6 ?
    C11 C12 H12B . . 109.6 ?
    H12A C12 H12B . . 108.1 ?
    N3 C13 C14 . . 111.04(16) ?
    N3 C13 H13A . . 109.4 ?
    C14 C13 H13A . . 109.4 ?
    N3 C13 H13B . . 109.4 ?
    C14 C13 H13B . . 109.4 ?
    H13A C13 H13B . . 108.0 ?
    N3 C11 C12 . . 110.32(17) ?
    N3 C11 H11A . . 109.6 ?
    C12 C11 H11A . . 109.6 ?
    N3 C11 H11B . . 109.6 ?
    C12 C11 H11B . . 109.6 ?
    H11A C11 H11B . . 108.1 ?
    N4 C21 H21A . . 109.5 ?
    N4 C21 H21B . . 109.5 ?
    H21A C21 H21B . . 109.5 ?
    N4 C21 H21C . . 109.5 ?
    H21A C21 H21C . . 109.5 ?
    H21B C21 H21C . . 109.5 ?
    N4 C19 C20 . . 111.48(17) ?
    N4 C19 H19A . . 109.3 ?
    C20 C19 H19A . . 109.3 ?
    N4 C19 H19B . . 109.3 ?
    C20 C19 H19B . . 109.3 ?
    H19A C19 H19B . . 108.0 ?
    N5 C20 C19 . . 110.71(16) ?
    N5 C20 H20A . . 109.5 ?
    C19 C20 H20A . . 109.5 ?
    N5 C20 H20B . . 109.5 ?
    C19 C20 H20B . . 109.5 ?
    H20A C20 H20B . . 108.1 ?
    N4 C18 C17 . . 111.87(16) ?
    N4 C18 H18A . . 109.2 ?
    C17 C18 H18A . . 109.2 ?
    N4 C18 H18B . . 109.2 ?
    C17 C18 H18B . . 109.2 ?
    H18A C18 H18B . . 107.9 ?
    N5 C17 C18 . . 109.94(16) ?
    N5 C17 H17A . . 109.7 ?
    C18 C17 H17A . . 109.7 ?
    N5 C17 H17B . . 109.7 ?
    C18 C17 H17B . . 109.7 ?
    H17A C17 H17B . . 108.2 ?
    N5 C16 C15 . . 113.69(16) ?
    N5 C16 H16A . . 108.8 ?
    C15 C16 H16A . . 108.8 ?
    N5 C16 H16B . . 108.8 ?
    C15 C16 H16B . . 108.8 ?
    H16A C16 H16B . . 107.7 ?
    N1 C15 C16 . . 112.12(15) ?
    N1 C15 H15A . . 109.2 ?
    C16 C15 H15A . . 109.2 ?
    N1 C15 H15B . . 109.2 ?
    C16 C15 H15B . . 109.2 ?
    H15A C15 H15B . . 107.9 ?
    N6 C22 C23 . . 108.37(17) ?
    N6 C22 H22A . . 110.0 ?
    C23 C22 H22A . . 110.0 ?
    N6 C22 H22B . . 110.0 ?
    C23 C22 H22B . . 110.0 ?
    H22A C22 H22B . . 108.4 ?
    N6 C25 C24 . . 108.67(17) ?
    N6 C25 H25A . . 110.0 ?
    C24 C25 H25A . . 110.0 ?
    N6 C25 H25B . . 110.0 ?
    C24 C25 H25B . . 110.0 ?
    H25A C25 H25B . . 108.3 ?
    N7 C26 H26A . . 109.5 ?
    N7 C26 H26B . . 109.5 ?
    H26A C26 H26B . . 109.5 ?
    N7 C26 H26C . . 109.5 ?
    H26A C26 H26C . . 109.5 ?
    H26B C26 H26C . . 109.5 ?
    N7 C24 C25 . . 111.09(19) ?
    N7 C24 H24A . . 109.4 ?
    C25 C24 H24A . . 109.4 ?
    N7 C24 H24B . . 109.4 ?
    C25 C24 H24B . . 109.4 ?
    H24A C24 H24B . . 108.0 ?
    N7 C23 C22 . . 111.87(18) ?
    N7 C23 H23A . . 109.2 ?
    C22 C23 H23A . . 109.2 ?
    N7 C23 H23B . . 109.2 ?
    C22 C23 H23B . . 109.2 ?
    H23A C23 H23B . . 107.9 ?
loop_
    _geom_hbond_atom_site_label_D
    _geom_hbond_atom_site_label_H
    _geom_hbond_atom_site_label_A
    _geom_hbond_site_symmetry_A
    _geom_hbond_distance_DH
    _geom_hbond_distance_HA
    _geom_hbond_distance_DA
    _geom_hbond_angle_DHA
    _geom_hbond_publ_flag
    C19 H19B O1 4_566 0.97 2.64 3.388(2) 135 y
data_global
_journal_date_recd_electronic     2012-05-04
_journal_date_accepted     2012-05-17
_journal_name_full     'Acta Crystallographica, Section E'
_journal_year     2012
_journal_volume     68
_journal_issue      6
_journal_page_first     o1855
_journal_page_last     o1855
_journal_paper_category     QO
_journal_paper_doi     10.1107/S1600536812022416
_journal_coeditor_code     ZJ2076
_publ_contact_author_name     'Dr. Sheng-Li Cao'
_publ_contact_author_address
;
Department of Chemistry
Capital Normal University
Beijing 100048
People's Public China
;
_publ_contact_author_email     'slcao@cnu.edu.cn'
_publ_contact_author_fax     '+86 010 6890-2320'
_publ_contact_author_phone     '+86 010 6890-2974'
_publ_section_title
;\
5-Methyl-3,3-bis(4-methylpiperazin-1-yl)-1-[2-(4-methylpiperazin-1-yl)ethyl]\
indolin-2-one
;
loop_
    _publ_author_name
    _publ_author_address
    'Hui-Hui Lin'
;
Department of Chemistry,
Capital Normal University,
Beijing 100048,
People's Republic of China
;
    'Xiao-Lin Zheng'
;
Department of Chemistry,
Capital Normal University,
Beijing 100048,
People's Republic of China
;
    'Sheng-Li Cao'
;
Department of Chemistry,
Capital Normal University,
Beijing 100048,
People's Republic of China
;
