# Supplementary material for: 5-Methyl-3,3-bis­(4-methyl­piperazin-1-yl)-1-[2-(4-methyl­piperazin-1-yl)eth­yl]indolin-2-one
Source: Acta Crystallogr Sect E Struct Rep Online. 2012 May 23;68(Pt 6):o1855. doi: 10.1107/S1600536812022416 (PMC3379422; doi:10.1107/S1600536812022416)
Supplement: Supplementary file 2 [file e-68-o1855-Isup2.hkl]

# 
# h,k,l, Fc-squared, Fo-squared, sigma(Fo-squared) and status flag 
# 
data_I
_shelx_title ' 1 in P2(1)/c' 
_shelx_refln_list_code          4 
_shelx_F_calc_maximum      223.35 
_exptl_crystal_F_000      1024.00 
_reflns_d_resolution_high  0.8406 
 
loop_ 
 _symmetry_equiv_pos_as_xyz 
 'x, y, z' 
 '-x, y+1/2, -z+1/2' 
 '-x, -y, -z' 
 'x, -y-1/2, z-1/2' 
 
_cell_length_a    15.9433 
_cell_length_b    14.4097 
_cell_length_c    12.5310 
_cell_angle_alpha  90.000 
_cell_angle_beta  108.774 
_cell_angle_gamma  90.000 
 
_shelx_F_squared_multiplier     1.000 
 
loop_ 
 _refln_index_h 
 _refln_index_k 
 _refln_index_l 
 _refln_F_squared_calc 
 _refln_F_squared_meas 
 _refln_F_squared_sigma 
 _refln_observed_status 
   2   0   0    11289.00    10642.57    204.28 o 
   3   0   0    49886.19    48178.21    914.90 o 
   4   0   0    10586.14     9937.24    194.16 o 
   5   0   0     1531.89     1457.73     24.87 o 
   6   0   0       18.96       13.63      2.67 o 
   7   0   0      115.95      102.52      5.16 o 
   8   0   0      364.51      309.39      8.28 o 
   9   0   0       25.09       29.63      3.02 o 
  10   0   0      374.63      395.13      8.53 o 
  11   0   0       17.49       21.83      6.74 o 
  12   0   0      408.99      379.21     14.98 o 
  13   0   0      421.10      442.39     16.52 o 
  14   0   0       47.50       71.79     13.49 o 
  15   0   0       36.23       18.69      9.39 o 
  16   0   0       38.28       35.49      9.39 o 
  17   0   0       66.76       55.98      8.82 o 
   2   1   0     6495.54     6025.10     82.78 o 
   3   1   0    14925.68    13766.44    187.37 o 
   4   1   0    19084.74    17398.14    360.13 o 
   5   1   0       63.43       69.21      5.41 o 
   6   1   0       18.23       36.93      4.37 o 
   7   1   0      838.03      862.87     11.27 o 
   8   1   0       49.22       59.46      3.56 o 
   9   1   0       98.89       94.76      3.97 o 
  10   1   0        8.66        5.95      2.52 o 
  11   1   0       68.96       70.51      4.73 o 
  12   1   0       86.48       85.60      7.95 o 
  13   1   0       62.81       49.61      5.77 o 
  14   1   0        0.12       -0.90      3.82 o 
  15   1   0        5.26        6.29      5.08 o 
  16   1   0        9.38        8.65      6.19 o 
  17   1   0       19.21        9.10      7.58 o 
   0   2   0     6678.14     6896.00     70.35 o 
   1   2   0      401.29      428.21      5.78 o 
   2   2   0     6534.30     6172.40     78.42 o 
   3   2   0    12650.17    11715.29    132.75 o 
   4   2   0      227.38      192.52      6.58 o 
   5   2   0       29.11       26.09      2.96 o 
   6   2   0      665.35      602.27      9.59 o 
   7   2   0     2992.71     3062.04     33.69 o 
   8   2   0      855.92      875.80     11.71 o 
   9   2   0     1124.39     1119.27     12.85 o 
  10   2   0      190.97      194.10      5.91 o 
  11   2   0        4.17        2.09      3.43 o 
  12   2   0      805.79      802.73     13.04 o 
  13   2   0      286.70      291.75      9.33 o 
  14   2   0       61.22       71.93      5.51 o 
  15   2   0        7.53       -3.21      4.46 o 
  16   2   0        7.80        8.28      4.13 o 
  17   2   0       29.67       33.96      5.45 o 
   1   3   0    11512.13    11095.40     85.49 o 
   2   3   0    18929.83    18314.15    180.55 o 
   3   3   0     1073.07     1106.66     15.42 o 
   4   3   0      293.20      307.99      5.29 o 
   5   3   0       26.24       31.53      2.31 o 
   6   3   0     4243.27     4025.00     37.95 o 
   7   3   0      126.71      116.75      3.91 o 
   8   3   0      774.39      809.63     10.22 o 
   9   3   0       53.01       52.41      3.20 o 
  10   3   0      907.78      883.97     11.66 o 
  11   3   0      179.76      198.31      7.40 o 
  12   3   0      304.19      327.40      8.52 o 
  13   3   0       73.58       64.35      5.10 o 
  14   3   0       17.46       20.48      4.55 o 
  15   3   0      221.54      217.87      8.03 o 
  16   3   0        1.02        8.31      4.65 o 
  17   3   0        9.58       18.40      5.49 o 
   0   4   0      316.44      337.97      5.88 o 
   1   4   0     2259.41     2265.66     19.20 o 
   2   4   0      227.95      149.26      3.54 o 
   3   4   0       75.32       83.20      2.58 o 
   4   4   0      333.06      336.73      6.21 o 
   5   4   0       75.51       94.29      3.18 o 
   6   4   0      338.98      282.82      5.28 o 
   7   4   0       29.04       43.35      2.92 o 
   8   4   0      392.03      361.38      6.47 o 
   9   4   0      371.36      368.91      6.92 o 
  10   4   0       53.61       49.78      4.38 o 
  11   4   0      953.76      937.57     14.04 o 
  12   4   0       84.83       67.84      4.97 o 
  13   4   0       48.99       49.19      4.82 o 
  14   4   0      316.59      312.59      9.06 o 
  15   4   0       31.64       29.33      4.77 o 
  16   4   0       27.24       33.80      4.92 o 
  17   4   0        0.14        8.62      4.20 o 
   1   5   0       37.12       53.95      2.33 o 
   2   5   0     1216.34     1219.75     11.02 o 
   3   5   0     1345.11     1365.81     12.86 o 
   4   5   0      249.89      277.95      4.25 o 
   5   5   0        0.27        1.01      1.32 o 
   6   5   0       16.73       14.69      1.93 o 
   7   5   0      715.49      696.79      9.32 o 
   8   5   0      310.16      297.79      6.77 o 
   9   5   0     1249.86     1257.72     14.70 o 
  10   5   0      149.46      150.31      5.23 o 
  11   5   0      862.70      843.58     15.98 o 
  12   5   0       80.18       71.66      5.89 o 
  13   5   0      136.10      127.22      7.51 o 
  14   5   0        1.29        2.57      4.21 o 
  15   5   0        3.00        6.41      4.12 o 
  16   5   0        1.78        3.06      4.68 o 
  17   5   0        0.29        3.29      4.90 o 
   0   6   0       14.31       24.00      2.43 o 
   1   6   0       93.84      122.78      2.85 o 
   2   6   0     1797.96     2071.50     16.60 o 
   3   6   0       95.57      123.34      3.30 o 
   4   6   0     1653.53     1828.81     17.39 o 
   5   6   0     2332.30     2589.03     21.29 o 
   6   6   0       67.20       73.62      3.11 o 
   7   6   0      867.68      882.43     11.35 o 
   8   6   0      568.33      578.71      9.52 o 
   9   6   0        9.92        6.86      2.81 o 
  10   6   0        6.13        5.14      2.40 o 
  11   6   0      162.15      162.09      5.90 o 
  12   6   0       45.22       44.37      4.39 o 
  13   6   0       61.86       67.91      6.36 o 
  14   6   0        1.12       -4.56      4.16 o 
  15   6   0        5.29        4.51      6.81 o 
  16   6   0       11.70       13.62      8.34 o 
   1   7   0        1.66       -1.34      1.16 o 
   2   7   0     2043.61     2071.34     17.03 o 
   3   7   0      694.36      738.02      9.70 o 
   4   7   0       35.90       39.22      2.34 o 
   5   7   0      910.31      980.18     10.95 o 
   6   7   0      724.44      757.24     10.04 o 
   7   7   0        1.71        1.84      1.73 o 
   8   7   0      174.37      175.87      5.28 o 
   9   7   0      118.49      126.24      9.34 o 
  10   7   0      120.97      110.82      6.61 o 
  11   7   0      242.86      233.92      6.77 o 
  12   7   0       39.55       36.91      5.81 o 
  13   7   0       34.57       37.20      5.28 o 
  14   7   0        3.31        2.86      6.88 o 
  15   7   0       25.67       14.28      5.00 o 
  16   7   0       22.66       25.30      5.54 o 
   0   8   0       74.41       97.15      6.68 o 
   1   8   0       46.00       39.86      2.03 o 
   2   8   0       20.65       27.52      1.80 o 
   3   8   0        2.30        1.94      1.52 o 
   4   8   0      687.10      744.70      9.51 o 
   5   8   0       13.34       22.88      2.41 o 
   6   8   0      368.61      366.61      7.82 o 
   7   8   0      499.78      486.43      9.31 o 
   8   8   0       90.92      105.01      8.09 o 
   9   8   0       66.59       65.33      5.39 o 
  10   8   0        3.86       -5.53      3.69 o 
  11   8   0       18.39       17.58      4.10 o 
  12   8   0        0.25        4.27      4.02 o 
  13   8   0        0.03        0.87      4.10 o 
  14   8   0        6.63        3.42      4.66 o 
  15   8   0        0.16        1.69      4.63 o 
   1   9   0       20.55       24.84      2.75 o 
   2   9   0       23.66       32.84      3.01 o 
   3   9   0      169.84      187.12      6.15 o 
   4   9   0      169.13      175.43      5.24 o 
   5   9   0      532.07      520.93     10.84 o 
   6   9   0        7.65       10.30      2.82 o 
   7   9   0        6.49        7.54      2.81 o 
   8   9   0        7.47        6.30      2.89 o 
   9   9   0      372.99      377.42      9.10 o 
  10   9   0       38.42       33.93     11.06 o 
  11   9   0        0.46        3.11      3.83 o 
  12   9   0       16.36       19.53      4.72 o 
  13   9   0       40.50       28.29      5.28 o 
  14   9   0        0.11       -3.49      4.36 o 
  15   9   0        5.66        0.93      4.59 o 
   0  10   0       36.92       51.95      5.27 o 
   1  10   0      133.40      128.99      5.26 o 
   2  10   0       33.63       50.01      3.80 o 
   3  10   0       20.56       15.81      4.47 o 
   4  10   0      129.11      139.15      5.33 o 
   5  10   0      309.50      288.78      6.97 o 
   6  10   0      436.78      470.18      9.06 o 
   7  10   0       15.38       17.67      3.25 o 
   8  10   0      153.71      163.41      9.87 o 
   9  10   0       21.21       17.34      4.08 o 
  10  10   0        2.71        3.77      4.29 o 
  11  10   0      114.76      117.05      7.19 o 
  12  10   0        0.03        4.81      4.34 o 
  13  10   0        5.65        0.11      4.53 o 
  14  10   0        3.03       11.41      5.42 o 
   1  11   0        5.25        1.57      2.67 o 
   2  11   0      138.28      160.17      6.10 o 
   3  11   0      870.60      795.67     13.55 o 
   4  11   0      221.58      229.41      6.56 o 
   5  11   0        0.58       -0.08      3.41 o 
   6  11   0      271.42      273.90      8.62 o 
   7  11   0       62.60       58.10      5.16 o 
   8  11   0        0.87        4.41      3.17 o 
   9  11   0        5.58        6.33      3.89 o 
  10  11   0        9.26       12.06      3.99 o 
  11  11   0      101.57      108.01      7.05 o 
  12  11   0       74.18       64.41      6.37 o 
  13  11   0       47.97       36.36      5.79 o 
   0  12   0       35.94       46.19      6.11 o 
   1  12   0      192.59      180.88      7.28 o 
   2  12   0       59.32       76.98      6.03 o 
   3  12   0       76.37       84.35      6.81 o 
   4  12   0      122.67      125.61      9.28 o 
   5  12   0       23.42       21.61      3.93 o 
   6  12   0      108.07      105.11      8.02 o 
   7  12   0        0.69        7.62      3.57 o 
   8  12   0       93.70       95.82      8.14 o 
   9  12   0       44.16       41.54      6.04 o 
  10  12   0       26.22       35.62      5.29 o 
  11  12   0        6.53       12.44      5.11 o 
  12  12   0       12.47       11.44      5.24 o 
   1  13   0       33.92       31.05      4.62 o 
   2  13   0       75.28       71.92      5.99 o 
   3  13   0      141.63      148.23      8.66 o 
   4  13   0        0.93       -0.40      3.17 o 
   5  13   0       29.41       25.77      4.18 o 
   6  13   0       29.84       22.53      5.81 o 
   7  13   0        3.64        6.74      4.54 o 
   8  13   0        0.05       -2.54      4.15 o 
   9  13   0       32.90       38.50      5.42 o 
  10  13   0       13.45        9.90      4.66 o 
  11  13   0        0.02       -2.31      4.80 o 
   0  14   0      910.28      869.55     33.48 o 
   1  14   0       19.87       10.52      5.84 o 
   2  14   0       89.87       91.98      7.18 o 
   3  14   0      495.24      442.87     10.35 o 
   4  14   0       45.47       52.90      5.13 o 
   5  14   0        3.69        2.71      4.56 o 
   6  14   0       34.45       33.20      4.94 o 
   7  14   0        0.66        1.86      4.60 o 
   8  14   0       33.99       32.04      5.04 o 
   9  14   0       51.46       47.32     11.61 o 
  10  14   0        9.06        9.22      5.41 o 
   1  15   0      179.01      151.82      8.73 o 
   2  15   0      180.47      169.74      7.48 o 
   3  15   0       73.55       71.52      5.76 o 
   4  15   0      130.37      113.66      6.86 o 
   5  15   0        0.37        2.35      3.76 o 
   6  15   0       15.72       16.91      4.56 o 
   7  15   0      212.84      219.50      9.83 o 
   8  15   0       48.05       60.38      7.16 o 
   0  16   0       20.61       23.72      7.27 o 
   1  16   0       16.75       21.97      4.23 o 
   2  16   0       38.53       35.69      5.20 o 
   3  16   0        5.03        7.88      3.99 o 
   4  16   0       17.38       16.50      4.35 o 
   5  16   0       29.60       49.03     11.79 o 
   6  16   0       46.09       47.56      8.48 o 
   1  17   0        0.54       -1.11      3.57 o 
   2  17   0       12.55       18.65      4.34 o 
 -18   1   1        0.01        8.26      5.90 o 
 -17   1   1        1.09        2.37      4.66 o 
 -16   1   1        2.87        3.69      8.02 o 
 -15   1   1        8.39        3.86      3.34 o 
 -14   1   1      167.22      144.97      9.04 o 
 -13   1   1        4.27        2.45      3.29 o 
 -12   1   1        0.80       -3.70      2.47 o 
 -11   1   1        2.29        1.12      2.08 o 
 -10   1   1       20.74       17.13      2.88 o 
  -9   1   1       46.31       47.41      2.82 o 
  -8   1   1     5506.06     5629.00     44.41 o 
  -7   1   1     5952.69     5804.04     48.72 o 
  -6   1   1       69.63       75.80      3.17 o 
  -5   1   1        6.25        1.34      2.12 o 
  -4   1   1      882.64      805.70     14.82 o 
  -3   1   1     2869.83     2498.03     54.20 o 
  -2   1   1     3602.20     3060.76     61.19 o 
  -1   1   1    11124.34     9837.11    114.63 o 
   0   1   1     5933.38     5270.62     72.22 o 
   1   1   1    10528.54     9672.24    291.48 o 
   2   1   1     5282.51     4884.55    123.10 o 
   3   1   1     5806.81     5341.89     75.29 o 
   4   1   1      282.59      329.49      8.86 o 
   5   1   1      645.27      614.82      9.57 o 
   6   1   1        0.23        2.27      1.84 o 
   7   1   1        4.14       11.54      2.08 o 
   8   1   1       47.78       55.31      3.18 o 
   9   1   1      151.47      169.86      5.06 o 
  10   1   1      201.28      173.29      6.04 o 
  11   1   1      574.43      587.09     10.86 o 
  12   1   1      299.93      294.67      9.85 o 
  13   1   1      355.34      377.39      9.61 o 
  14   1   1        6.53        9.40      4.21 o 
  15   1   1       18.27       17.62      6.30 o 
  16   1   1        0.00       11.37      5.08 o 
  17   1   1        0.01       10.97      6.43 o 
 -18   2   1        0.30       -1.79      5.80 o 
 -17   2   1       74.29       76.13     13.29 o 
 -16   2   1        5.77        6.05      5.37 o 
 -15   2   1      102.97      101.81      8.00 o 
 -14   2   1       34.47       29.97      4.31 o 
 -13   2   1      231.59      226.98      7.10 o 
 -12   2   1      208.12      224.16      7.60 o 
 -11   2   1      779.89      761.68      9.88 o 
 -10   2   1       68.93       95.86      3.72 o 
  -9   2   1      204.18      196.08      4.55 o 
  -8   2   1     1202.37     1174.34     15.27 o 
  -7   2   1       59.23       67.35      2.71 o 
  -6   2   1     8739.94     7909.12     64.71 o 
  -5   2   1       35.58       36.32      2.70 o 
  -4   2   1     6000.25     5215.29     73.92 o 
  -3   2   1     4763.93     4228.68     50.29 o 
  -2   2   1     1178.24     1041.15      9.97 o 
  -1   2   1        8.91        6.74      0.81 o 
   0   2   1        0.00       -1.13      0.75 o 
   1   2   1       41.43       58.92      2.10 o 
   2   2   1      166.76      184.03      4.31 o 
   3   2   1     1525.91     1434.21     25.08 o 
   4   2   1     2195.16     2005.03     22.57 o 
   5   2   1     1111.94     1109.56     16.93 o 
   6   2   1     1971.06     1911.48     26.63 o 
   7   2   1     1278.17     1291.67     15.18 o 
   8   2   1       61.76       58.49      5.56 o 
   9   2   1       44.68       51.98      3.79 o 
  10   2   1        3.69        2.24      2.75 o 
  11   2   1       76.26       84.68      5.11 o 
  12   2   1      338.86      347.05     11.34 o 
  13   2   1        3.08        2.45      4.22 o 
  14   2   1      130.28      119.99      7.70 o 
  15   2   1       44.05       47.06      5.49 o 
  16   2   1        1.56       13.89      4.95 o 
  17   2   1        0.36       -0.52      5.28 o 
 -18   3   1       30.46       34.24     10.12 o 
 -17   3   1       49.44       53.43      7.25 o 
 -16   3   1        1.34        3.42      8.05 o 
 -15   3   1       42.15       38.84      6.97 o 
 -14   3   1      281.52      250.45      7.92 o 
 -13   3   1      199.23      194.18      7.30 o 
 -12   3   1      128.92      123.89      7.01 o 
 -11   3   1       17.04       19.78      2.60 o 
 -10   3   1      156.69      146.36      4.56 o 
  -9   3   1        1.34       -0.29      1.68 o 
  -8   3   1       31.60       22.67      2.10 o 
  -7   3   1      247.53      298.18      5.34 o 
  -6   3   1       21.36       13.05      2.13 o 
  -5   3   1      366.43      364.65      7.16 o 
  -4   3   1      358.64      309.51      5.74 o 
  -3   3   1      480.57      388.36      5.87 o 
  -2   3   1     2416.67     2087.40     17.67 o 
  -1   3   1    13122.92    12663.40    106.27 o 
   0   3   1      194.64      212.17      3.23 o 
   1   3   1    13232.04    12700.00    120.95 o 
   2   3   1     2439.44     2303.59     26.22 o 
   3   3   1      397.34      309.42      5.78 o 
   4   3   1        0.17        4.92      1.77 o 
   5   3   1     1256.62     1071.82     14.24 o 
   6   3   1      601.39      590.61      8.96 o 
   7   3   1      827.16      908.09     11.85 o 
   8   3   1        5.12        8.13      2.72 o 
   9   3   1     2451.19     2507.40     24.31 o 
  10   3   1       26.77       19.39      3.88 o 
  11   3   1       35.48       42.11      4.99 o 
  12   3   1      643.53      648.98     13.60 o 
  13   3   1        1.33       -1.24      3.46 o 
  14   3   1      327.07      355.01     15.86 o 
  15   3   1       12.15        4.75      4.58 o 
  16   3   1       36.46       28.44      5.08 o 
  17   3   1        0.55        1.92      5.11 o 
 -17   4   1        9.87        6.80      5.58 o 
 -16   4   1       10.63       16.77      5.94 o 
 -15   4   1        1.95        3.88      4.03 o 
 -14   4   1       39.99       43.44      4.59 o 
 -13   4   1       94.30       84.55      5.44 o 
 -12   4   1      164.80      169.42      5.93 o 
 -11   4   1       55.30       46.35      3.56 o 
 -10   4   1     1180.96     1140.79     13.89 o 
  -9   4   1      336.44      378.70      6.94 o 
  -8   4   1     1118.88     1159.99     13.21 o 
  -7   4   1      155.37      153.83      4.51 o 
  -6   4   1       26.64       27.06      2.34 o 
  -5   4   1      889.77      940.84      9.01 o 
  -4   4   1      142.50      151.88      3.06 o 
  -3   4   1      700.25      634.05      8.08 o 
  -2   4   1      100.81      103.43      2.98 o 
  -1   4   1       68.74      113.29      2.44 o 
   0   4   1     5114.62     5112.18     40.88 o 
   1   4   1     6253.28     5991.36     59.97 o 
   2   4   1     4053.48     3758.86     36.78 o 
   3   4   1     1054.14      950.32     14.95 o 
   4   4   1      405.09      400.28      7.26 o 
   5   4   1     1662.02     1635.64     20.07 o 
   6   4   1       23.29       27.12      2.45 o 
   7   4   1     1509.27     1492.56     19.31 o 
   8   4   1       44.12       45.23      3.81 o 
   9   4   1      879.14      875.56     12.59 o 
  10   4   1        3.56       -0.30      3.35 o 
  11   4   1      630.98      621.96     11.28 o 
  12   4   1      452.91      451.72     13.52 o 
  13   4   1        0.50        5.02      3.70 o 
  14   4   1      532.42      502.63     11.32 o 
  15   4   1       15.35       16.98      4.54 o 
  16   4   1       55.51       71.50      6.98 o 
  17   4   1       36.13       34.69      6.07 o 
 -17   5   1        3.53        0.39      9.15 o 
 -16   5   1        2.75       -2.06      4.45 o 
 -15   5   1        8.58        5.87      3.96 o 
 -14   5   1       71.81       70.33      5.47 o 
 -13   5   1      300.74      307.08      8.59 o 
 -12   5   1       86.33       85.09      5.21 o 
 -11   5   1      668.55      687.95     10.65 o 
 -10   5   1      396.88      385.55      8.01 o 
  -9   5   1      962.72      960.92     12.19 o 
  -8   5   1      473.75      554.19      9.04 o 
  -7   5   1       53.20       53.36      2.93 o 
  -6   5   1      405.32      425.91      6.18 o 
  -5   5   1     1699.19     1826.08     14.68 o 
  -4   5   1       38.73       47.23      2.05 o 
  -3   5   1      833.65      849.86      7.88 o 
  -2   5   1     1045.39     1163.16     11.54 o 
  -1   5   1       22.59       24.92      1.77 o 
   0   5   1     1283.77     1429.18     14.71 o 
   1   5   1     1224.81     1284.89     13.76 o 
   2   5   1     1921.61     1933.39     17.42 o 
   3   5   1      813.92      765.04      7.85 o 
   4   5   1     1114.52     1244.89     15.69 o 
   5   5   1     1628.81     1863.95     19.79 o 
   6   5   1      138.61      160.09      4.11 o 
   7   5   1      938.65      933.41     12.07 o 
   8   5   1     1446.02     1457.56     17.47 o 
   9   5   1      169.00      152.13      5.83 o 
  10   5   1      111.99      120.40      6.71 o 
  11   5   1      129.70      128.71      6.17 o 
  12   5   1      113.59      119.81      7.55 o 
  13   5   1      129.13      130.84      8.22 o 
  14   5   1      353.88      363.20      9.85 o 
  15   5   1       27.20       24.06      5.63 o 
  16   5   1       22.15       25.68      5.70 o 
 -17   6   1        5.77        8.60      4.98 o 
 -16   6   1       30.53       25.87      5.34 o 
 -15   6   1       30.22       25.08      6.12 o 
 -14   6   1        6.50       -1.71      3.74 o 
 -13   6   1        2.14        3.70      3.58 o 
 -12   6   1       54.17       56.84      4.56 o 
 -11   6   1        4.03        1.92      2.67 o 
 -10   6   1       43.82       53.02      3.88 o 
  -9   6   1      596.73      589.68     11.13 o 
  -8   6   1      122.17      120.73      4.40 o 
  -7   6   1      411.55      420.60      7.18 o 
  -6   6   1     1801.28     1966.35     17.21 o 
  -5   6   1      323.79      352.62      8.56 o 
  -4   6   1      326.57      374.77      5.53 o 
  -3   6   1      269.24      369.02      4.84 o 
  -2   6   1      421.71      412.42      5.03 o 
  -1   6   1      635.75      690.48      7.50 o 
   0   6   1      437.52      458.25      5.49 o 
   1   6   1     1171.13     1191.71     10.76 o 
   2   6   1     6234.89     6394.08     51.53 o 
   3   6   1     1854.04     1894.39     18.55 o 
   4   6   1      254.80      263.51      5.07 o 
   5   6   1       77.96       92.05      3.47 o 
   6   6   1        7.36        6.86      2.03 o 
   7   6   1      165.31      170.32      5.28 o 
   8   6   1       15.19       18.69      2.62 o 
   9   6   1        9.18       10.79      2.86 o 
  10   6   1      141.79      137.83      8.28 o 
  11   6   1      428.15      427.09     14.62 o 
  12   6   1        0.50        1.93      3.46 o 
  13   6   1      101.32       87.34      6.58 o 
  14   6   1        0.25        2.71      4.62 o 
  15   6   1       38.10       41.22      6.03 o 
  16   6   1       14.50       13.56      5.51 o 
 -16   7   1        0.01        3.07      4.46 o 
 -15   7   1       12.48       13.29      4.81 o 
 -14   7   1       13.69        4.33      4.36 o 
 -13   7   1       71.29       57.56      6.82 o 
 -12   7   1        4.52        3.81      3.17 o 
 -11   7   1      104.61      108.20      5.24 o 
 -10   7   1      177.77      185.59      6.36 o 
  -9   7   1       10.85       13.34      2.41 o 
  -8   7   1        7.08        9.69      2.36 o 
  -7   7   1       72.50       82.24      3.85 o 
  -6   7   1       77.09       68.34      3.38 o 
  -5   7   1      145.11      136.54      3.90 o 
  -4   7   1     1178.40     1089.49     11.44 o 
  -3   7   1      292.90      320.89      4.49 o 
  -2   7   1     3474.22     3548.00     28.53 o 
  -1   7   1       80.91       84.17      2.78 o 
   0   7   1      148.50      160.45      3.46 o 
   1   7   1      649.67      762.91      8.76 o 
   2   7   1     1165.24     1117.65     13.12 o 
   3   7   1      868.43      868.22     10.24 o 
   4   7   1        2.03        0.06      1.35 o 
   5   7   1      209.88      206.66      4.25 o 
   6   7   1      509.51      487.67      8.18 o 
   7   7   1      216.04      185.56      5.90 o 
   8   7   1      146.81      148.65      9.51 o 
   9   7   1        0.37       -0.84      2.76 o 
  10   7   1      132.00      130.56      9.18 o 
  11   7   1       13.26        4.01      3.79 o 
  12   7   1        4.93        6.97      4.93 o 
  13   7   1       19.63       17.97      4.79 o 
  14   7   1        0.95       -7.93      5.28 o 
  15   7   1        6.43        1.57      4.99 o 
 -16   8   1        3.04        3.33      4.83 o 
 -15   8   1        6.91       12.56      4.87 o 
 -14   8   1       34.78       25.12      5.23 o 
 -13   8   1        0.32        1.63      4.16 o 
 -12   8   1      254.96      257.76     10.91 o 
 -11   8   1        0.55        1.09      2.93 o 
 -10   8   1      162.88      140.56     12.45 o 
  -9   8   1        6.20        7.58      3.59 o 
  -8   8   1       41.65       36.51      3.07 o 
  -7   8   1      120.59       97.91      7.77 o 
  -6   8   1      273.12      308.86      6.28 o 
  -5   8   1      196.25      207.45      5.07 o 
  -4   8   1      206.97      202.99      4.86 o 
  -3   8   1      161.24      171.21      4.71 o 
  -2   8   1       28.48       48.09      2.40 o 
  -1   8   1      158.69      174.42      3.56 o 
   0   8   1      314.67      290.30      4.48 o 
   1   8   1      390.65      410.53      8.04 o 
   2   8   1       65.68       90.24      3.95 o 
   3   8   1      150.76      135.73      5.60 o 
   4   8   1     1163.46     1216.49     16.51 o 
   5   8   1       21.09       15.80      2.20 o 
   6   8   1      107.66      116.82      5.49 o 
   7   8   1        0.12        1.58      2.35 o 
   8   8   1      169.41      183.72      5.87 o 
   9   8   1      103.61      104.70      7.78 o 
  10   8   1      274.36      263.62      9.32 o 
  11   8   1       43.55       30.47      5.08 o 
  12   8   1        1.83        0.49      3.89 o 
  13   8   1       13.28        8.23      4.62 o 
  14   8   1        0.25        3.84      4.77 o 
  15   8   1        3.01       -5.27      4.74 o 
 -15   9   1        2.46       -4.02      4.41 o 
 -14   9   1       36.09       42.68      5.59 o 
 -13   9   1        8.22        0.21      3.96 o 
 -12   9   1        0.56        2.13      3.74 o 
 -11   9   1       11.34        8.09      4.46 o 
 -10   9   1      303.40      319.40      9.32 o 
  -9   9   1      328.84      340.21     10.55 o 
  -8   9   1       10.40        9.83      3.94 o 
  -7   9   1        2.94       -1.40      2.38 o 
  -6   9   1       32.68       28.31      3.37 o 
  -5   9   1       56.98       63.73      7.50 o 
  -4   9   1      462.87      458.51      8.62 o 
  -3   9   1      338.01      339.11      6.40 o 
  -2   9   1       14.13        8.92      2.13 o 
  -1   9   1      140.37      182.20      4.38 o 
   0   9   1      124.55      139.46      4.56 o 
   1   9   1      329.24      364.40      6.73 o 
   2   9   1        0.05        2.88      2.28 o 
   3   9   1        0.85        3.33      2.35 o 
   4   9   1       33.67       27.38      3.59 o 
   5   9   1       11.88       18.81      2.65 o 
   6   9   1      158.11      161.23      5.35 o 
   7   9   1       81.46       84.57      4.62 o 
   8   9   1       10.59        8.84      3.14 o 
   9   9   1        5.42       -0.69      3.40 o 
  10   9   1       99.59      104.24     11.32 o 
  11   9   1       29.62       28.37      5.08 o 
  12   9   1        0.60        0.59      4.14 o 
  13   9   1        0.02       -3.44      4.39 o 
  14   9   1       30.09       21.50      5.48 o 
 -14  10   1       50.07       47.47      7.51 o 
 -13  10   1       63.20       39.17      7.02 o 
 -12  10   1       57.69       74.30      7.79 o 
 -11  10   1        0.12        0.46      3.99 o 
 -10  10   1      298.97      294.63     10.50 o 
  -9  10   1        0.43        0.32      3.29 o 
  -8  10   1        2.29        5.67      3.77 o 
  -7  10   1       74.82       71.31      5.87 o 
  -6  10   1        9.03       11.69      4.38 o 
  -5  10   1       90.85       82.89      4.81 o 
  -4  10   1      117.91      123.93      5.65 o 
  -3  10   1       86.61       83.88      4.04 o 
  -2  10   1      591.34      610.54     10.15 o 
  -1  10   1      331.33      325.16      7.29 o 
   0  10   1        0.39       -2.79      2.17 o 
   1  10   1        1.58        1.94      2.38 o 
   2  10   1        0.46       -0.78      2.49 o 
   3  10   1      311.29      338.27      8.16 o 
   4  10   1       14.29       16.94      3.69 o 
   5  10   1      171.53      175.04      5.89 o 
   6  10   1      460.08      467.72     20.37 o 
   7  10   1      194.45      207.98      6.67 o 
   8  10   1       54.75       57.98      4.74 o 
   9  10   1        1.80        2.68      3.07 o 
  10  10   1      132.53      116.62     11.17 o 
  11  10   1      258.40      264.10     15.37 o 
  12  10   1        0.61        1.67      5.84 o 
  13  10   1        1.64        7.06      4.87 o 
  14  10   1       51.91       49.96      6.23 o 
 -14  11   1        0.56       10.29      4.74 o 
 -13  11   1       35.20       33.75      5.22 o 
 -12  11   1       46.53       28.14      5.23 o 
 -11  11   1        1.96        3.27      4.87 o 
 -10  11   1      126.05      120.55      7.96 o 
  -9  11   1       37.55       31.57      8.00 o 
  -8  11   1       21.70       17.47      4.39 o 
  -7  11   1       46.34       51.38      5.49 o 
  -6  11   1      608.42      593.66     11.13 o 
  -5  11   1        0.57       -2.97      2.80 o 
  -4  11   1       38.34       44.72      4.22 o 
  -3  11   1      358.39      355.20      7.73 o 
  -2  11   1      174.30      161.99      6.55 o 
  -1  11   1       18.86       13.09      3.05 o 
   0  11   1      197.40      184.56      6.11 o 
   1  11   1       37.46       27.72      5.62 o 
   2  11   1       84.06       89.01      5.43 o 
   3  11   1      100.77       92.85      5.52 o 
   4  11   1      103.01      116.21      5.96 o 
   5  11   1       39.65       38.87      4.14 o 
   6  11   1      260.74      268.49      8.77 o 
   7  11   1      266.07      287.13     14.98 o 
   8  11   1        0.21        1.96      3.37 o 
   9  11   1      162.14      148.99      7.49 o 
  10  11   1       21.24       10.35      4.21 o 
  11  11   1       50.39       36.67      5.47 o 
  12  11   1       12.55       13.33      4.90 o 
  13  11   1        0.17       -0.09      4.88 o 
 -13  12   1        5.87        4.58      6.30 o 
 -12  12   1       25.12       22.27     10.93 o 
 -11  12   1        1.57       -0.70      6.54 o 
 -10  12   1       11.80       16.53      5.61 o 
  -9  12   1        8.64       15.12      4.70 o 
  -8  12   1        0.03        3.49      4.83 o 
  -7  12   1        7.69        4.50      3.96 o 
  -6  12   1       65.91       54.93      5.44 o 
  -5  12   1       31.70       33.51      4.14 o 
  -4  12   1      116.34      112.52      8.36 o 
  -3  12   1       46.70       42.93      5.20 o 
  -2  12   1      188.15      190.70      7.47 o 
  -1  12   1       47.33       40.69      4.60 o 
   0  12   1       11.18       14.98      4.04 o 
   1  12   1       17.17       22.09      4.01 o 
   2  12   1       60.52       61.40      5.71 o 
   3  12   1      131.56      133.60      7.45 o 
   4  12   1      105.48      136.36      7.72 o 
   5  12   1       81.47       70.93      5.64 o 
   6  12   1        0.68        4.37      3.39 o 
   7  12   1       15.32       14.51      4.58 o 
   8  12   1        9.96       14.54      4.63 o 
   9  12   1       52.38       58.96      5.75 o 
  10  12   1       27.73       45.20      5.02 o 
  11  12   1       43.41       30.52      5.44 o 
  12  12   1        6.92       10.51      5.19 o 
 -12  13   1        0.16        2.83      4.78 o 
 -11  13   1        3.50        2.92      4.57 o 
 -10  13   1       18.80       21.43      4.89 o 
  -9  13   1       31.01       21.01      5.13 o 
  -8  13   1        0.09        2.97      3.46 o 
  -7  13   1       14.70        8.01      4.01 o 
  -6  13   1       58.92       68.89      5.29 o 
  -5  13   1       38.68       44.12      4.62 o 
  -4  13   1      291.21      272.71      8.16 o 
  -3  13   1       12.04        5.37      5.20 o 
  -2  13   1      149.08      156.62      6.70 o 
  -1  13   1       62.80       67.06      5.88 o 
   0  13   1       35.33       50.01      5.28 o 
   1  13   1      228.63      209.66      8.32 o 
   2  13   1      153.28      154.55      8.16 o 
   3  13   1        0.00        6.92      3.84 o 
   4  13   1        0.03       -4.46      3.18 o 
   5  13   1        2.11        2.91      4.79 o 
   6  13   1        0.66        4.18      3.94 o 
   7  13   1       22.80       28.42      5.30 o 
   8  13   1       38.83       45.46      8.79 o 
   9  13   1       68.10       75.59      6.67 o 
  10  13   1        2.40        2.02      4.53 o 
  11  13   1        0.30        0.94      4.40 o 
 -10  14   1        8.13        2.43      4.96 o 
  -9  14   1        0.34       -3.63      3.90 o 
  -8  14   1       54.83       52.09      5.62 o 
  -7  14   1       86.70       80.83      6.38 o 
  -6  14   1       16.98       14.18      4.36 o 
  -5  14   1        0.08        3.32      3.51 o 
  -4  14   1       69.92       64.69      6.42 o 
  -3  14   1        0.02        2.13      3.30 o 
  -2  14   1        0.38        4.44      3.29 o 
  -1  14   1       13.34       12.80      3.65 o 
   0  14   1       50.15       49.50      5.72 o 
   1  14   1        5.70        7.68      4.17 o 
   2  14   1       25.73       31.65      5.15 o 
   3  14   1       11.21       16.25      4.66 o 
   4  14   1        2.39        3.06      3.75 o 
   5  14   1       15.13       11.01      4.16 o 
   6  14   1       24.69       23.22      7.47 o 
   7  14   1        8.01        5.56      4.71 o 
   8  14   1       58.33       67.70     11.41 o 
   9  14   1      158.34      154.41      8.65 o 
  -9  15   1        3.42        5.61      5.15 o 
  -8  15   1        2.78        9.77      4.73 o 
  -7  15   1       49.46       42.63      5.49 o 
  -6  15   1        1.19        8.92      3.76 o 
  -5  15   1       26.49       28.18      4.99 o 
  -4  15   1       31.70       42.49      4.76 o 
  -3  15   1      113.86      101.74      8.18 o 
  -2  15   1       35.41       30.13      4.27 o 
  -1  15   1       20.95       23.17      4.07 o 
   0  15   1       11.42        2.63      4.19 o 
   1  15   1       44.98       42.53      5.60 o 
   2  15   1        0.01        0.75      5.71 o 
   3  15   1      171.34      183.66      7.77 o 
   4  15   1       45.81       40.67      5.53 o 
   5  15   1        0.73        1.58      5.49 o 
   6  15   1      125.77      133.30      8.25 o 
   7  15   1       13.93       18.82      4.96 o 
   8  15   1       83.42       91.98      8.22 o 
  -6  16   1      137.18      146.38      8.42 o 
  -5  16   1        2.17        0.13      3.71 o 
  -4  16   1       41.12       45.09      5.13 o 
  -3  16   1       38.09       40.96      4.99 o 
  -2  16   1        4.02        9.59      3.67 o 
  -1  16   1        0.94        3.48      3.57 o 
   0  16   1        0.08        4.39      3.43 o 
   1  16   1        1.36        9.62      4.46 o 
   2  16   1      124.61      131.99      8.71 o 
   3  16   1       39.32       48.80      5.96 o 
   4  16   1       52.91       61.81      6.44 o 
   5  16   1        8.71       13.17      4.69 o 
  -2  17   1        2.73        5.36      3.84 o 
  -1  17   1        4.14        4.19      3.85 o 
   0  17   1        4.23        8.58      3.76 o 
   1  17   1        0.28        4.03      4.42 o 
 -18   0   2       68.53       66.00     15.90 o 
 -17   0   2       12.88       11.56     11.56 o 
 -16   0   2       14.78       10.12     10.12 o 
 -15   0   2      168.60      105.51     14.94 o 
 -14   0   2        2.23       -7.71      8.19 o 
 -13   0   2        0.01        1.93      7.23 o 
 -12   0   2       60.68       42.63      7.21 o 
 -11   0   2      296.74      302.81      8.63 o 
 -10   0   2       24.89       27.30      4.58 o 
  -9   0   2      167.99      151.26      6.48 o 
  -8   0   2     8281.15     8885.33    104.85 o 
  -7   0   2     1520.87     1541.40     21.56 o 
  -6   0   2     4894.10     4846.29     71.70 o 
  -5   0   2     2472.42     2274.98     50.11 o 
  -4   0   2     9839.97     8042.39    158.02 o 
  -3   0   2     2335.89     1962.78     41.92 o 
  -2   0   2        0.51        0.80      1.93 o 
  -1   0   2      103.70       87.68      4.82 o 
   0   0   2      914.32      927.76     14.99 o 
   1   0   2    19646.22    18304.55    308.58 o 
   2   0   2     4296.89     3914.48     79.49 o 
   3   0   2     8763.51     8299.66    163.32 o 
   4   0   2      831.46      867.90     16.86 o 
   5   0   2      140.31      154.41      7.15 o 
   6   0   2       93.01      121.96      8.19 o 
   7   0   2      491.21      476.07     11.11 o 
   8   0   2      145.93      151.03      6.63 o 
   9   0   2      138.52      118.57      6.53 o 
  10   0   2        1.22        1.75      4.36 o 
  11   0   2        1.04        9.00      4.34 o 
  12   0   2      422.62      439.12     24.46 o 
  13   0   2       62.24       69.88      7.00 o 
  14   0   2       23.60       25.89      7.81 o 
  15   0   2        0.71        6.58      6.93 o 
  16   0   2        2.50        7.28     13.25 o 
 -18   1   2        7.76       19.38      9.18 o 
 -17   1   2      103.74      127.02     12.77 o 
 -16   1   2       12.55       18.69      7.61 o 
 -15   1   2       27.60       37.53     12.53 o 
 -14   1   2       45.28       44.27      8.34 o 
 -13   1   2       29.99       28.49      4.06 o 
 -12   1   2        0.29        2.42      2.29 o 
 -11   1   2      163.31      177.14      4.94 o 
 -10   1   2      423.19      417.60      7.85 o 
  -9   1   2       99.34       93.40      3.98 o 
  -8   1   2      141.67      156.07      6.50 o 
  -7   1   2     1010.40     1042.40     11.24 o 
  -6   1   2     3314.58     3291.11     35.89 o 
  -5   1   2     1101.91      943.72     17.54 o 
  -4   1   2      195.17      170.21      5.95 o 
  -3   1   2    24861.39    22174.96    251.23 o 
  -2   1   2     2730.62     2541.70     36.79 o 
  -1   1   2    10150.36     8947.18    172.96 o 
   0   1   2    41724.80    38988.08    370.31 o 
   1   1   2     6736.41     6331.81     68.22 o 
   2   1   2       30.94       29.40      3.07 o 
   3   1   2     2613.32     2535.38     42.16 o 
   4   1   2      873.40      885.63     18.60 o 
   5   1   2      687.30      681.30     10.65 o 
   6   1   2      391.97      409.72      8.90 o 
   7   1   2      268.04      309.74      6.93 o 
   8   1   2        0.02        1.43      2.05 o 
   9   1   2       50.70       51.97      3.49 o 
  10   1   2       89.09      100.28      4.69 o 
  11   1   2       93.28       95.30      4.96 o 
  12   1   2      187.63      167.34      8.01 o 
  13   1   2       15.43       12.25      4.10 o 
  14   1   2        1.32        1.78      4.00 o 
  15   1   2       55.00       58.34      5.78 o 
  16   1   2        0.01        1.62      5.90 o 
 -18   2   2       10.39        2.93      8.50 o 
 -17   2   2        0.73        0.08      7.32 o 
 -16   2   2       20.70       32.86      8.50 o 
 -15   2   2      139.02      110.78     11.23 o 
 -14   2   2       12.24        1.41      6.58 o 
 -13   2   2      238.34      252.29      8.08 o 
 -12   2   2        1.15        0.52      2.32 o 
 -11   2   2      170.96      181.92      6.96 o 
 -10   2   2       11.56        7.31      2.04 o 
  -9   2   2       25.77       21.39      2.20 o 
  -8   2   2      810.75      943.58     10.80 o 
  -7   2   2     2456.47     2515.52     22.98 o 
  -6   2   2     4672.01     4389.41     41.52 o 
  -5   2   2      570.91      529.58      7.58 o 
  -4   2   2     2267.01     1960.60     29.35 o 
  -3   2   2     1821.30     1651.36     18.57 o 
  -2   2   2     3291.21     3037.21     50.82 o 
  -1   2   2      295.99      307.14      8.80 o 
   0   2   2     1067.18      955.55     12.12 o 
   1   2   2     4156.38     3752.30     61.28 o 
   2   2   2     1828.70     1706.53     36.10 o 
   3   2   2       60.58       64.54      3.55 o 
   4   2   2     2887.79     2844.76     35.33 o 
   5   2   2      875.80      986.47     17.51 o 
   6   2   2      336.31      345.78      8.66 o 
   7   2   2       57.00       61.14      3.16 o 
   8   2   2      406.97      407.23      6.96 o 
   9   2   2      107.81      114.52      5.21 o 
  10   2   2       32.16       39.02      4.03 o 
  11   2   2        0.03        4.88      3.29 o 
  12   2   2       98.81       98.59      5.92 o 
  13   2   2      119.35      120.27      6.75 o 
  14   2   2        4.65        5.37      4.06 o 
  15   2   2        0.13       -4.71      4.50 o 
  16   2   2        4.12        3.22      5.33 o 
 -18   3   2       27.15       33.63      9.86 o 
 -17   3   2       43.78       28.58      9.02 o 
 -16   3   2        6.15       -4.82     10.12 o 
 -15   3   2        0.69       -0.96      6.48 o 
 -14   3   2       20.11       20.03      4.94 o 
 -13   3   2        0.07       -1.88      3.40 o 
 -12   3   2       21.34       19.72      3.88 o 
 -11   3   2        0.01        1.03      1.99 o 
 -10   3   2        9.68        4.22      2.25 o 
  -9   3   2       29.30       37.44      2.44 o 
  -8   3   2      267.25      263.97      4.89 o 
  -7   3   2       98.56      112.07      3.37 o 
  -6   3   2       65.57       94.71      3.55 o 
  -5   3   2      183.30      195.14      3.75 o 
  -4   3   2     1510.95     1355.83     14.88 o 
  -3   3   2     1079.58     1024.31     11.39 o 
  -2   3   2    14067.45    13277.24    111.40 o 
  -1   3   2     4677.20     4178.17     32.95 o 
   0   3   2     9534.33     9238.91     93.18 o 
   1   3   2     1042.37      953.89     13.90 o 
   2   3   2      534.83      522.84      6.98 o 
   3   3   2      130.25       90.11      4.00 o 
   4   3   2      575.79      592.29      8.08 o 
   5   3   2     1318.50     1246.57     16.26 o 
   6   3   2      360.52      316.32      6.25 o 
   7   3   2      160.39      157.73      4.98 o 
   8   3   2      713.09      721.72     10.83 o 
   9   3   2      479.74      490.05      9.13 o 
  10   3   2      141.17      131.02      5.80 o 
  11   3   2        0.37       -0.61      3.15 o 
  12   3   2       26.47       33.12      4.39 o 
  13   3   2       88.42       97.61      7.10 o 
  14   3   2       60.22       63.74      6.39 o 
  15   3   2        6.90       11.97      5.29 o 
  16   3   2        0.04       -2.62      4.20 o 
 -18   4   2        3.27        4.82     13.01 o 
 -17   4   2       17.37       16.73      8.44 o 
 -16   4   2        4.74        2.02      6.93 o 
 -15   4   2        1.55       -3.97      6.37 o 
 -14   4   2      241.42      245.08      9.99 o 
 -13   4   2       40.70       38.94      3.91 o 
 -12   4   2      240.36      237.07      6.44 o 
 -11   4   2      118.52      112.55      4.78 o 
 -10   4   2      246.29      281.79      6.35 o 
  -9   4   2     1257.19     1289.52     14.56 o 
  -8   4   2        0.00        0.03      1.72 o 
  -7   4   2       59.93       61.06      3.28 o 
  -6   4   2      395.65      356.81      5.29 o 
  -5   4   2      373.22      337.77      4.81 o 
  -4   4   2       28.03       32.95      3.20 o 
  -3   4   2        7.41        4.62      1.21 o 
  -2   4   2     2620.15     2610.18     24.15 o 
  -1   4   2     3487.24     3363.58     29.96 o 
   0   4   2     5156.58     5001.94     47.10 o 
   1   4   2      750.17      744.54      9.55 o 
   2   4   2      501.60      436.20      6.29 o 
   3   4   2     1208.65     1269.36     14.16 o 
   4   4   2      134.41      170.47      8.87 o 
   5   4   2       73.10       84.56      3.63 o 
   6   4   2     1203.39     1132.41     12.37 o 
   7   4   2      398.29      432.50      6.99 o 
   8   4   2      218.89      233.25      6.79 o 
   9   4   2     1020.89     1026.74     14.13 o 
  10   4   2      118.07      128.14      8.48 o 
  11   4   2       32.33       30.97      4.77 o 
  12   4   2      185.00      198.53      9.04 o 
  13   4   2       25.68       33.06      5.30 o 
  14   4   2        3.23       11.80      4.23 o 
  15   4   2       38.39       37.83      6.81 o 
  16   4   2        2.76       -6.14      5.77 o 
 -17   5   2        0.12        8.30     10.36 o 
 -16   5   2        0.49        0.03      5.31 o 
 -15   5   2       12.81       15.61      6.20 o 
 -14   5   2       68.37       68.58      6.04 o 
 -13   5   2      309.44      313.51      7.61 o 
 -12   5   2       55.74       50.37      4.88 o 
 -11   5   2      216.22      213.26      8.27 o 
 -10   5   2      770.16      789.18     11.08 o 
  -9   5   2        5.12       10.69      2.30 o 
  -8   5   2      896.58      931.36     12.44 o 
  -7   5   2       11.82        7.05      1.70 o 
  -6   5   2     1577.21     1609.17     15.20 o 
  -5   5   2     2206.11     2202.98     18.08 o 
  -4   5   2        6.20        7.17      1.17 o 
  -3   5   2      544.61      556.03      6.27 o 
  -2   5   2       48.07       59.94      2.35 o 
  -1   5   2       25.33       26.18      2.00 o 
   0   5   2     1488.58     1499.72     13.99 o 
   1   5   2     4790.23     4912.38     39.75 o 
   2   5   2     1183.97     1219.58     14.63 o 
   3   5   2     1606.29     1650.35     17.78 o 
   4   5   2      439.44      417.54      6.99 o 
   5   5   2      417.47      474.60      8.72 o 
   6   5   2       38.46       39.20      2.70 o 
   7   5   2      250.81      233.07      5.89 o 
   8   5   2        1.88        4.83      2.58 o 
   9   5   2        0.66        6.11      3.89 o 
  10   5   2      314.95      321.72      9.27 o 
  11   5   2       54.06       63.82      5.59 o 
  12   5   2       65.40       61.81      5.06 o 
  13   5   2       20.68       17.86      4.69 o 
  14   5   2       10.54        5.88      5.22 o 
  15   5   2        0.30        1.20      4.94 o 
  16   5   2        5.44       -1.32      5.13 o 
 -17   6   2       17.68       23.61     13.49 o 
 -16   6   2       24.03       14.78      5.60 o 
 -15   6   2       46.21       35.49      6.33 o 
 -14   6   2       37.11       36.84      4.53 o 
 -13   6   2        0.52        3.32      3.48 o 
 -12   6   2      180.22      173.61      6.16 o 
 -11   6   2       75.20       68.53      4.28 o 
 -10   6   2       26.16       33.59      3.19 o 
  -9   6   2      129.76      127.36      7.38 o 
  -8   6   2       52.01       58.30      4.09 o 
  -7   6   2      187.37      193.66      7.29 o 
  -6   6   2      517.63      538.60      7.24 o 
  -5   6   2      328.95      336.37      5.39 o 
  -4   6   2      653.13      712.64      7.36 o 
  -3   6   2      152.71      160.79      3.76 o 
  -2   6   2     2407.22     2594.86     21.12 o 
  -1   6   2      207.08      222.51      3.67 o 
   0   6   2     2397.45     2445.62     21.65 o 
   1   6   2      968.36      934.57     11.27 o 
   2   6   2        5.53        0.27      1.35 o 
   3   6   2      537.60      628.17      8.01 o 
   4   6   2      131.87      119.84      4.07 o 
   5   6   2        9.85       21.93      2.23 o 
   6   6   2       84.01       85.33      3.67 o 
   7   6   2       91.08       99.09      5.29 o 
   8   6   2      671.77      686.30     11.06 o 
   9   6   2      142.34      141.28      6.41 o 
  10   6   2        1.01       -2.58      3.31 o 
  11   6   2        0.56        4.92      3.36 o 
  12   6   2        0.89       -4.79      4.66 o 
  13   6   2      178.56      158.49      8.20 o 
  14   6   2       68.85       65.30      6.39 o 
  15   6   2       43.11       49.47      6.56 o 
 -17   7   2        0.34        7.24      6.93 o 
 -16   7   2       23.08       26.17      5.49 o 
 -15   7   2       17.37       18.06      4.69 o 
 -14   7   2       21.78       19.10      4.66 o 
 -13   7   2      239.07      252.28      7.36 o 
 -12   7   2       39.45       33.54      3.81 o 
 -11   7   2        0.66        4.25      2.74 o 
 -10   7   2      141.98      137.12      5.39 o 
  -9   7   2        7.16       10.85      3.01 o 
  -8   7   2        0.04        0.19      2.15 o 
  -7   7   2        0.14        3.46      1.86 o 
  -6   7   2       94.40       89.59      4.06 o 
  -5   7   2      476.65      502.93      7.44 o 
  -4   7   2        0.59       -1.81      1.25 o 
  -3   7   2      471.35      526.00      5.88 o 
  -2   7   2       26.62       30.09      2.36 o 
  -1   7   2      195.27      208.57      3.73 o 
   0   7   2      874.91      936.63     10.40 o 
   1   7   2     2306.57     2296.78     21.21 o 
   2   7   2      246.26      243.28      4.98 o 
   3   7   2      391.73      420.36      6.62 o 
   4   7   2      513.20      571.09      8.80 o 
   5   7   2      146.04      180.55      4.05 o 
   6   7   2      553.46      587.85      8.93 o 
   7   7   2       26.74       26.63      3.07 o 
   8   7   2        2.14        3.36      2.71 o 
   9   7   2       14.75       13.84      3.37 o 
  10   7   2      341.91      342.24     21.35 o 
  11   7   2        8.40        9.35      4.26 o 
  12   7   2       31.06       24.26      4.94 o 
  13   7   2      172.84      192.70      8.97 o 
  14   7   2        0.78       -3.69      4.37 o 
  15   7   2        1.11        7.24      5.31 o 
 -16   8   2        2.15        9.51      5.12 o 
 -15   8   2        0.90       -0.95      4.20 o 
 -14   8   2       13.73       11.22      6.01 o 
 -13   8   2       13.34       10.52      3.92 o 
 -12   8   2      352.57      388.49     19.40 o 
 -11   8   2      103.31       90.91      5.22 o 
 -10   8   2        6.13       10.94      3.69 o 
  -9   8   2        4.36        4.79      3.50 o 
  -8   8   2      284.92      295.59      7.74 o 
  -7   8   2       66.19       86.68      4.03 o 
  -6   8   2        4.96        8.78      2.68 o 
  -5   8   2       53.55       63.91      3.29 o 
  -4   8   2      159.36      164.39      5.28 o 
  -3   8   2      227.82      201.20      4.26 o 
  -2   8   2      624.53      587.33      7.29 o 
  -1   8   2      125.58      154.42      3.74 o 
   0   8   2      442.22      430.82      6.36 o 
   1   8   2     1274.79     1239.68     14.49 o 
   2   8   2        0.06       -1.23      1.82 o 
   3   8   2        9.59        5.95      2.01 o 
   4   8   2      429.32      457.38      8.13 o 
   5   8   2      163.10      154.14      4.59 o 
   6   8   2        1.73        0.23      2.02 o 
   7   8   2      185.43      209.37      6.96 o 
   8   8   2       60.87       56.22      4.45 o 
   9   8   2      145.31      142.22      6.33 o 
  10   8   2      145.73      146.16      7.36 o 
  11   8   2        0.50        2.30      4.45 o 
  12   8   2      127.96      123.44      7.65 o 
  13   8   2       42.97       39.03      5.62 o 
  14   8   2       49.37       48.42      6.34 o 
 -15   9   2       51.43       51.64      6.05 o 
 -14   9   2       34.07       32.24      5.22 o 
 -13   9   2       30.48       29.16      5.08 o 
 -12   9   2       44.86       31.54      4.27 o 
 -11   9   2       23.55       26.87      4.20 o 
 -10   9   2      167.11      171.39      7.44 o 
  -9   9   2      403.52      431.29     12.24 o 
  -8   9   2      338.62      316.35      7.94 o 
  -7   9   2       23.85       25.60      3.87 o 
  -6   9   2      244.10      264.54      8.14 o 
  -5   9   2        0.08        1.38      2.29 o 
  -4   9   2      155.16      184.73      4.49 o 
  -3   9   2        8.19        4.26      1.71 o 
  -2   9   2      201.67      214.88      4.63 o 
  -1   9   2      247.21      205.51      4.35 o 
   0   9   2        1.66        2.19      1.69 o 
   1   9   2      197.40      205.23      5.61 o 
   2   9   2      271.21      278.45      7.95 o 
   3   9   2      694.82      687.54     11.77 o 
   4   9   2       56.13       58.05      4.13 o 
   5   9   2        8.40       10.62      2.53 o 
   6   9   2      302.52      310.14      7.12 o 
   7   9   2      352.26      353.74      8.44 o 
   8   9   2       27.02       28.32      3.88 o 
   9   9   2       53.42       61.60      4.85 o 
  10   9   2      286.96      293.45     12.71 o 
  11   9   2       36.65       39.64      5.63 o 
  12   9   2        5.16        6.09      4.47 o 
  13   9   2        1.73        1.97      5.22 o 
  14   9   2        8.30        0.21      4.69 o 
 -15  10   2       43.56       42.30      6.00 o 
 -14  10   2       70.61       63.96      7.79 o 
 -13  10   2       57.85       50.23      5.70 o 
 -12  10   2      107.57       96.87      5.99 o 
 -11  10   2       15.00       20.32      4.96 o 
 -10  10   2       11.70       17.98      4.49 o 
  -9  10   2        1.67       -2.73      4.05 o 
  -8  10   2        1.56        4.46      3.58 o 
  -7  10   2       13.67        6.09      3.50 o 
  -6  10   2       20.75       15.13      3.50 o 
  -5  10   2       29.11       34.47      5.71 o 
  -4  10   2      258.06      223.68      6.61 o 
  -3  10   2        0.65       -1.53      2.41 o 
  -2  10   2       68.66       81.25      4.23 o 
  -1  10   2       65.15       54.74      3.94 o 
   0  10   2       58.55       59.23      4.30 o 
   1  10   2      217.13      222.75      8.25 o 
   2  10   2       41.38       39.90      4.44 o 
   3  10   2      245.72      269.70      8.43 o 
   4  10   2       43.44       36.78      3.86 o 
   5  10   2        0.00       -1.93      3.01 o 
   6  10   2       40.42       36.60      3.99 o 
   7  10   2        2.77       -2.71      2.87 o 
   8  10   2      315.75      309.61      9.36 o 
   9  10   2       86.05       95.95      6.68 o 
  10  10   2       32.57       26.31      4.31 o 
  11  10   2       32.43       32.30      5.19 o 
  12  10   2        0.98        5.40      5.04 o 
  13  10   2        3.20       -0.92      4.61 o 
 -14  11   2       12.21       10.94      5.01 o 
 -13  11   2        7.59        6.92      6.05 o 
 -12  11   2       25.69       17.59      5.35 o 
 -11  11   2      140.77      150.22      9.70 o 
 -10  11   2        6.47       -6.31     10.84 o 
  -9  11   2        0.26        1.45      4.59 o 
  -8  11   2        7.25        5.56      3.52 o 
  -7  11   2        2.58        0.01      3.37 o 
  -6  11   2      232.57      242.73     10.71 o 
  -5  11   2        8.55        9.00      3.67 o 
  -4  11   2      152.05      157.62      5.89 o 
  -3  11   2       98.73      114.73      5.15 o 
  -2  11   2      274.27      238.23      6.54 o 
  -1  11   2      412.62      386.52      7.87 o 
   0  11   2      105.53      106.21      5.77 o 
   1  11   2        0.97       -0.10      2.91 o 
   2  11   2       47.57       60.52     10.26 o 
   3  11   2      153.01      150.81      8.59 o 
   4  11   2      240.85      218.79      9.63 o 
   5  11   2      500.97      512.56     15.37 o 
   6  11   2       29.32       29.07      5.07 o 
   7  11   2        1.34        2.85      3.28 o 
   8  11   2       23.07       19.18      4.21 o 
   9  11   2       89.59       87.52      6.49 o 
  10  11   2       77.63       82.83      5.94 o 
  11  11   2        7.99       12.30      4.71 o 
  12  11   2        7.18        7.29      4.65 o 
 -13  12   2       91.01       97.73      7.28 o 
 -12  12   2        0.00       12.40      5.01 o 
 -11  12   2        0.00        2.68      6.54 o 
 -10  12   2        0.07        3.68      4.73 o 
  -9  12   2        3.47        4.82      4.40 o 
  -8  12   2       41.66       41.19      5.77 o 
  -7  12   2      131.22      158.62     10.74 o 
  -6  12   2        0.58        2.34      4.15 o 
  -5  12   2       15.76       18.21      4.59 o 
  -4  12   2       19.44       17.03      3.64 o 
  -3  12   2       55.56       56.21      4.63 o 
  -2  12   2       55.94       67.48      5.50 o 
  -1  12   2        3.89        5.02      3.16 o 
   0  12   2      319.51      290.71      9.66 o 
   1  12   2      589.63      579.61     12.72 o 
   2  12   2       39.33       45.70      6.07 o 
   3  12   2      128.34      148.91      9.35 o 
   4  12   2        0.22       -4.11      3.63 o 
   5  12   2       28.77       36.77      4.56 o 
   6  12   2        0.01       -3.20      3.42 o 
   7  12   2        5.14        2.66      4.38 o 
   8  12   2        7.85        3.96      3.62 o 
   9  12   2        3.34        1.82      3.69 o 
  10  12   2       11.61        7.31      4.04 o 
  11  12   2       17.42       17.10      5.05 o 
 -12  13   2       25.68       33.41      6.20 o 
 -11  13   2        5.57        4.95      5.42 o 
 -10  13   2        0.21        0.93      5.08 o 
  -9  13   2       30.70       28.29      5.34 o 
  -8  13   2       13.08       10.20      3.98 o 
  -7  13   2        0.50        2.67      3.45 o 
  -6  13   2       17.41       23.16      4.10 o 
  -5  13   2      205.96      177.48      7.02 o 
  -4  13   2        6.94        3.52      3.74 o 
  -3  13   2       38.72       28.06      4.06 o 
  -2  13   2       54.33       47.65      5.68 o 
  -1  13   2       13.47       11.41      3.31 o 
   0  13   2      279.85      274.30      9.84 o 
   1  13   2        1.81        1.69      3.82 o 
   2  13   2      191.07      199.19     10.13 o 
   3  13   2      223.44      233.67     10.40 o 
   4  13   2       64.26       65.91      9.74 o 
   5  13   2       12.88       21.11      4.21 o 
   6  13   2        0.10       -1.33      3.96 o 
   7  13   2        0.08        2.16      4.18 o 
   8  13   2       13.17       13.07      4.89 o 
   9  13   2       25.60       12.26      4.74 o 
  10  13   2        6.41        7.47      4.47 o 
 -10  14   2       24.65       24.73      5.24 o 
  -9  14   2        1.03        1.27      3.90 o 
  -8  14   2       33.44       35.58      5.15 o 
  -7  14   2       22.48       16.98      4.07 o 
  -6  14   2        2.13        4.21      3.30 o 
  -5  14   2        4.53        0.77      3.29 o 
  -4  14   2      140.78      148.80      7.15 o 
  -3  14   2       14.98       11.35      3.84 o 
  -2  14   2        0.22       -4.60      3.16 o 
  -1  14   2      693.57      656.43     12.51 o 
   0  14   2        7.51        9.13      3.74 o 
   1  14   2      176.59      174.80      7.29 o 
   2  14   2        0.01       -0.81      4.34 o 
   3  14   2       47.96       68.92     13.28 o 
   4  14   2       22.74       20.93      4.49 o 
   5  14   2       60.06       81.04      7.07 o 
   6  14   2       46.74       43.59      9.71 o 
   7  14   2        4.04       -1.32      4.05 o 
   8  14   2        2.08        5.19      4.39 o 
   9  14   2        0.12       -5.98      3.99 o 
  -9  15   2       26.99       27.62      5.12 o 
  -8  15   2       50.88       43.74      5.55 o 
  -7  15   2        1.62        5.82      5.59 o 
  -6  15   2       51.61       37.33      4.70 o 
  -5  15   2        5.43        8.27      3.50 o 
  -4  15   2       17.79       20.35      4.06 o 
  -3  15   2        3.83        0.51      3.27 o 
  -2  15   2        1.57        1.12      3.19 o 
  -1  15   2        2.70        2.03      3.43 o 
   0  15   2       42.83       39.98      4.91 o 
   1  15   2        0.57        1.09      4.37 o 
   2  15   2        4.32        5.98      4.91 o 
   3  15   2      154.96      173.49     10.75 o 
   4  15   2        1.41        2.94      4.05 o 
   5  15   2       48.54       52.78      5.95 o 
   6  15   2       55.10       70.29      7.45 o 
   7  15   2       11.50        9.17      8.74 o 
  -6  16   2       20.23       20.85      4.99 o 
  -5  16   2        0.07        4.46      3.61 o 
  -4  16   2       47.87       22.71      6.69 o 
  -3  16   2       35.07       33.36      4.60 o 
  -2  16   2        5.20        3.63      4.74 o 
  -1  16   2       20.43       24.54      5.25 o 
   0  16   2        6.90       10.38      3.87 o 
   1  16   2       15.38       18.51      4.45 o 
   2  16   2      128.56      141.23      8.38 o 
   3  16   2       70.75       65.47      6.50 o 
   4  16   2        1.99        8.93      5.01 o 
   5  16   2       71.77       90.29      8.28 o 
 -18   1   3       18.19       12.19      9.18 o 
 -17   1   3      103.56      101.60     12.06 o 
 -16   1   3       13.12        5.81      7.32 o 
 -15   1   3        7.56        7.47      7.15 o 
 -14   1   3      118.90       89.42      6.20 o 
 -13   1   3        1.84        0.19      2.90 o 
 -12   1   3        7.98        9.21      3.09 o 
 -11   1   3       91.15      132.53      9.11 o 
 -10   1   3       24.96       16.84      3.34 o 
  -9   1   3       60.72       94.92      5.42 o 
  -8   1   3      206.91      186.31     10.32 o 
  -7   1   3     2791.86     2800.07     31.91 o 
  -6   1   3     1111.92     1022.03     14.03 o 
  -5   1   3      680.64      617.40     15.44 o 
  -4   1   3     5118.16     4393.90     36.35 o 
  -3   1   3     1973.02     1727.70     23.09 o 
  -2   1   3     2286.16     1926.70     24.20 o 
  -1   1   3       10.84       14.15      2.03 o 
   0   1   3      802.58      796.85     10.22 o 
   1   1   3     1072.32      956.46     11.97 o 
   2   1   3      105.62      115.64      4.63 o 
   3   1   3      134.50      150.58      5.37 o 
   4   1   3      403.69      427.06      7.93 o 
   5   1   3     2240.09     2454.95     28.36 o 
   6   1   3       64.46       62.73      5.01 o 
   7   1   3      167.89      179.24      4.82 o 
   8   1   3        0.18        3.37      2.25 o 
   9   1   3        0.34       -2.15      2.87 o 
  10   1   3      890.18      887.21     12.23 o 
  11   1   3       53.05       59.89      4.46 o 
  12   1   3       53.57       51.51      4.51 o 
  13   1   3        0.00       -3.94      3.29 o 
  14   1   3        9.46       17.30      4.56 o 
  15   1   3        3.41        2.32      4.66 o 
  16   1   3        1.34        5.55      5.40 o 
 -18   2   3        0.01       -1.34      8.15 o 
 -17   2   3       10.97       14.20      8.34 o 
 -16   2   3        2.33        8.67      7.40 o 
 -15   2   3        3.58       -8.43      6.13 o 
 -14   2   3       60.20       72.93      6.95 o 
 -13   2   3       66.05       57.75      5.06 o 
 -12   2   3        4.37       -0.10      3.89 o 
 -11   2   3       66.29       77.14      7.44 o 
 -10   2   3      113.30      110.38      5.38 o 
  -9   2   3      438.69      486.54      9.68 o 
  -8   2   3      812.80      728.99     11.91 o 
  -7   2   3     2341.91     2378.44     28.00 o 
  -6   2   3      509.16      427.35      7.15 o 
  -5   2   3        0.86       -0.35      1.61 o 
  -4   2   3      655.83      625.32      7.34 o 
  -3   2   3     8774.10     7978.07     73.04 o 
  -2   2   3        6.67       -0.16      2.80 o 
  -1   2   3     1499.47     1455.12     22.18 o 
   0   2   3      115.51      124.35     11.71 o 
   1   2   3      609.82      599.13      8.85 o 
   2   2   3     1679.16     1510.23     17.91 o 
   3   2   3       27.59       31.08      2.55 o 
   4   2   3       98.28       90.03      4.59 o 
   5   2   3        0.04        0.68      1.87 o 
   6   2   3      266.54      259.51      5.99 o 
   7   2   3       42.81       43.93      2.99 o 
   8   2   3       54.19       50.09      3.39 o 
   9   2   3      307.80      340.72      7.03 o 
  10   2   3       60.13       53.10      4.01 o 
  11   2   3        0.34       -1.29      3.26 o 
  12   2   3      231.08      243.08      8.04 o 
  13   2   3        5.40        5.07      3.95 o 
  14   2   3       26.36       32.61      5.02 o 
  15   2   3       17.02        6.66      5.28 o 
  16   2   3        0.20        4.03      5.47 o 
 -18   3   3       11.69       11.45      9.52 o 
 -17   3   3        0.06       -4.50      7.27 o 
 -16   3   3        0.00        8.50      7.27 o 
 -15   3   3       39.63       29.80      8.00 o 
 -14   3   3      109.07      105.63     13.54 o 
 -13   3   3       55.71       46.66      4.82 o 
 -12   3   3      142.79      142.76      6.77 o 
 -11   3   3       54.06       77.05      7.08 o 
 -10   3   3      100.42      135.06      7.23 o 
  -9   3   3       37.33       55.88      5.15 o 
  -8   3   3       25.52       45.41      3.17 o 
  -7   3   3      218.69      210.19      4.80 o 
  -6   3   3      709.87      676.39      8.74 o 
  -5   3   3      767.62      772.05     10.24 o 
  -4   3   3      192.84      190.32      5.09 o 
  -3   3   3      113.15      113.55      4.03 o 
  -2   3   3      890.99      825.03     12.36 o 
  -1   3   3       13.43       26.95      3.17 o 
   0   3   3      264.75      266.23      7.16 o 
   1   3   3      965.13      990.00     11.34 o 
   2   3   3     1461.58     1396.98     15.10 o 
   3   3   3       14.09        8.39      1.64 o 
   4   3   3      852.57      822.27     13.77 o 
   5   3   3      174.03      152.52      5.22 o 
   6   3   3      497.99      476.31      7.37 o 
   7   3   3      772.48      746.08     10.81 o 
   8   3   3      365.86      401.55      8.07 o 
   9   3   3        4.78        8.39      3.05 o 
  10   3   3      219.48      223.21      7.14 o 
  11   3   3      525.36      524.21     10.64 o 
  12   3   3       45.41       50.70      4.84 o 
  13   3   3        2.24       -5.46      3.64 o 
  14   3   3        2.09        2.28      4.73 o 
  15   3   3        0.04       -1.20      5.85 o 
  16   3   3       24.24       22.02      6.63 o 
 -18   4   3        0.05        4.17      8.68 o 
 -17   4   3       17.16        7.47     14.69 o 
 -16   4   3        0.05        6.55     12.04 o 
 -15   4   3       30.91       44.87     18.79 o 
 -14   4   3       27.77       33.71     18.31 o 
 -13   4   3       51.91       55.84      5.46 o 
 -12   4   3      125.81      140.98      7.03 o 
 -11   4   3      190.20      211.82      6.63 o 
 -10   4   3        7.68        9.56      2.46 o 
  -9   4   3       43.35       41.99      4.11 o 
  -8   4   3      286.82      322.91      6.15 o 
  -7   4   3      840.12      857.06     12.22 o 
  -6   4   3       97.25       81.30      3.80 o 
  -5   4   3      945.79      870.84     11.42 o 
  -4   4   3       37.62       47.32      2.93 o 
  -3   4   3     3367.28     3136.75     35.35 o 
  -2   4   3     2099.91     2121.63     28.34 o 
  -1   4   3     3983.17     4012.42     38.65 o 
   0   4   3      545.72      485.72      7.41 o 
   1   4   3     1372.37     1399.71     15.11 o 
   2   4   3     5095.34     4931.44     57.00 o 
   3   4   3      443.82      398.18      6.52 o 
   4   4   3      486.50      546.16      8.08 o 
   5   4   3      486.75      498.51      7.87 o 
   6   4   3      204.07      223.92      5.61 o 
   7   4   3      265.35      229.32      5.67 o 
   8   4   3      393.26      399.51      8.12 o 
   9   4   3      243.90      246.27      8.82 o 
  10   4   3       16.86       12.73      3.51 o 
  11   4   3       43.43       49.13      4.56 o 
  12   4   3       10.62       12.93      6.28 o 
  13   4   3        2.59        2.16      4.66 o 
  14   4   3        2.17       -0.25      4.62 o 
  15   4   3        7.55        5.70      6.15 o 
 -18   5   3        5.07        4.89      8.68 o 
 -17   5   3       28.09       40.20      9.36 o 
 -16   5   3       36.37       26.37      8.34 o 
 -15   5   3        5.61        2.36      6.64 o 
 -14   5   3      155.15      141.71     12.21 o 
 -13   5   3        6.27        6.86      3.72 o 
 -12   5   3       21.44       12.63      5.67 o 
 -11   5   3       59.62       55.39      4.94 o 
 -10   5   3        2.32        2.67      2.31 o 
  -9   5   3      188.25      174.58      6.20 o 
  -8   5   3       10.98       10.19      2.25 o 
  -7   5   3      353.19      307.04      5.81 o 
  -6   5   3     1513.13     1589.81     17.38 o 
  -5   5   3        8.94        0.23      1.66 o 
  -4   5   3      182.10      179.96      4.42 o 
  -3   5   3      340.43      312.99      6.13 o 
  -2   5   3     4221.49     4239.40     37.99 o 
  -1   5   3     9896.74    10142.56     85.79 o 
   0   5   3     3875.21     3865.68     34.57 o 
   1   5   3      367.75      415.59      7.28 o 
   2   5   3      596.93      652.63     10.70 o 
   3   5   3      313.56      310.47      5.92 o 
   4   5   3     1147.89     1197.82     18.73 o 
   5   5   3      352.93      342.52     10.79 o 
   6   5   3      679.34      721.46     10.45 o 
   7   5   3      251.97      257.31      6.40 o 
   8   5   3      449.94      431.16      8.77 o 
   9   5   3      132.29      129.40     12.44 o 
  10   5   3      113.03      121.17      6.74 o 
  11   5   3       52.29       57.18      5.64 o 
  12   5   3       15.53       18.21      5.87 o 
  13   5   3       44.47       42.05      6.84 o 
  14   5   3       72.03       66.35     10.41 o 
  15   5   3       62.62       60.00      9.60 o 
 -17   6   3       15.11       14.94      8.64 o 
 -16   6   3       34.70       40.56      8.86 o 
 -15   6   3        9.62       21.63      8.15 o 
 -14   6   3       36.08       15.73      5.72 o 
 -13   6   3       93.54       90.71      6.21 o 
 -12   6   3      281.33      266.55     12.24 o 
 -11   6   3       21.45       26.12      5.22 o 
 -10   6   3      484.47      510.12     10.73 o 
  -9   6   3       58.65       59.66      5.24 o 
  -8   6   3      445.45      434.93      7.46 o 
  -7   6   3        5.71        3.86      1.99 o 
  -6   6   3     1047.29     1053.69     17.73 o 
  -5   6   3     3534.67     3673.93     36.11 o 
  -4   6   3     1467.30     1520.29     14.67 o 
  -3   6   3     1541.41     1625.11     15.26 o 
  -2   6   3      431.70      456.56      5.83 o 
  -1   6   3     2237.90     2190.72     18.31 o 
   0   6   3      212.79      198.51      5.14 o 
   1   6   3      397.94      452.59      6.30 o 
   2   6   3      270.13      324.95      7.92 o 
   3   6   3     1070.93     1160.89     15.06 o 
   4   6   3      355.19      329.72      6.45 o 
   5   6   3       78.42       71.52      5.76 o 
   6   6   3       13.71       20.58      3.07 o 
   7   6   3       16.26       13.11      4.38 o 
   8   6   3      303.82      315.37      8.63 o 
   9   6   3       42.60       37.48      5.43 o 
  10   6   3      271.82      309.46     11.13 o 
  11   6   3      180.91      158.20      9.27 o 
  12   6   3        2.51        7.39      5.31 o 
  13   6   3       70.77       74.57      7.16 o 
  14   6   3       61.36       65.05      8.97 o 
  15   6   3        5.96       12.09      5.35 o 
 -17   7   3        2.48        3.37     11.56 o 
 -16   7   3       36.08       11.08     11.56 o 
 -15   7   3       19.25       18.88      5.93 o 
 -14   7   3       26.75       31.05      5.09 o 
 -13   7   3       31.72       41.33      5.24 o 
 -12   7   3        5.71        8.92      3.95 o 
 -11   7   3       97.73      104.53      6.07 o 
 -10   7   3        0.22        0.10      2.53 o 
  -9   7   3      311.21      334.22      7.45 o 
  -8   7   3      111.13       98.91      4.35 o 
  -7   7   3      232.70      229.28      5.69 o 
  -6   7   3      229.23      235.19      5.49 o 
  -5   7   3        0.91        2.33      1.45 o 
  -4   7   3      799.51      746.28      8.29 o 
  -3   7   3      400.83      457.88      6.01 o 
  -2   7   3      138.33      132.11      3.78 o 
  -1   7   3      538.44      519.24      7.16 o 
   0   7   3      572.01      525.53      7.15 o 
   1   7   3     1499.11     1443.02     16.72 o 
   2   7   3       12.29       12.19      2.81 o 
   3   7   3       75.75       65.73      3.93 o 
   4   7   3      497.20      504.90      9.37 o 
   5   7   3      123.61      129.63      6.12 o 
   6   7   3       29.65       31.80      3.71 o 
   7   7   3       39.90       40.72      4.25 o 
   8   7   3      240.85      245.08      8.21 o 
   9   7   3        5.90       -0.46      4.29 o 
  10   7   3        0.53        5.40      4.24 o 
  11   7   3        5.22        2.57      3.97 o 
  12   7   3      176.16      171.18      8.90 o 
  13   7   3       63.58       61.65      6.34 o 
  14   7   3       13.77       26.56     11.54 o 
 -16   8   3       12.89       16.86     13.01 o 
 -15   8   3       26.32       31.86      9.39 o 
 -14   8   3       94.10       85.07     10.72 o 
 -13   8   3      344.47      355.01     12.26 o 
 -12   8   3      356.34      429.15     13.71 o 
 -11   8   3       45.58       45.75      4.55 o 
 -10   8   3      446.82      472.57     10.96 o 
  -9   8   3      152.85      149.11      6.29 o 
  -8   8   3       56.03       58.24      3.76 o 
  -7   8   3      206.10      229.85      6.49 o 
  -6   8   3       11.55       16.15      2.57 o 
  -5   8   3        8.48       10.31      1.86 o 
  -4   8   3      217.52      220.57      4.45 o 
  -3   8   3       18.38       27.61      2.12 o 
  -2   8   3      534.45      517.13      6.77 o 
  -1   8   3      413.18      412.69      5.92 o 
   0   8   3      586.13      567.36      8.25 o 
   1   8   3      577.80      502.77      7.26 o 
   2   8   3     1086.50     1090.64     13.61 o 
   3   8   3       40.82       40.34      3.02 o 
   4   8   3       35.92       38.02      2.87 o 
   5   8   3        4.57        4.88      2.20 o 
   6   8   3       27.44       32.18      4.39 o 
   7   8   3        0.57        1.37      2.78 o 
   8   8   3      222.52      207.71      6.90 o 
   9   8   3      203.63      203.32     17.15 o 
  10   8   3       61.35       53.32      5.35 o 
  11   8   3        0.63        0.14      4.06 o 
  12   8   3        2.57        7.33      4.56 o 
  13   8   3        3.45        8.29      4.90 o 
  14   8   3       92.70       95.46      7.71 o 
 -16   9   3       11.16       20.30     12.29 o 
 -15   9   3        6.52        7.81     13.25 o 
 -14   9   3        5.47       12.65      6.33 o 
 -13   9   3       85.93       86.96     15.61 o 
 -12   9   3        4.91       11.28      4.88 o 
 -11   9   3       55.40       54.85      5.23 o 
 -10   9   3       15.86       10.39      4.38 o 
  -9   9   3      178.02      158.22      8.11 o 
  -8   9   3       95.94      105.30      6.15 o 
  -7   9   3       73.29       68.75      5.17 o 
  -6   9   3      311.04      330.91      7.26 o 
  -5   9   3      201.55      207.09      5.20 o 
  -4   9   3      873.69      893.81     10.64 o 
  -3   9   3      230.49      228.49      5.10 o 
  -2   9   3       29.51       34.90      2.56 o 
  -1   9   3       49.16       55.11      3.57 o 
   0   9   3      664.52      679.26      9.09 o 
   1   9   3       50.95       64.28      4.27 o 
   2   9   3      644.33      598.59     10.72 o 
   3   9   3       47.79       52.25      3.65 o 
   4   9   3        0.40        1.40      2.24 o 
   5   9   3      170.29      192.64      7.19 o 
   6   9   3      105.36      105.98      7.42 o 
   7   9   3        3.41       -0.79      2.86 o 
   8   9   3      128.54      110.18      7.16 o 
   9   9   3       72.18       62.70      5.10 o 
  10   9   3       61.53       61.92      5.76 o 
  11   9   3        0.00       -0.32      4.22 o 
  12   9   3        3.53       17.37      4.83 o 
  13   9   3        0.06       -0.41      4.51 o 
 -15  10   3       13.63       10.08      6.93 o 
 -14  10   3        0.62        7.67      6.05 o 
 -13  10   3        9.73        8.98      4.89 o 
 -12  10   3       64.33       67.88      7.72 o 
 -11  10   3      152.86      148.85     15.68 o 
 -10  10   3       20.00       14.33      4.14 o 
  -9  10   3       76.87       68.82      5.87 o 
  -8  10   3       50.85       47.80      5.36 o 
  -7  10   3        9.99       10.19      3.49 o 
  -6  10   3       92.60       94.97      5.45 o 
  -5  10   3        0.37        2.36      3.05 o 
  -4  10   3      963.15      995.21     12.58 o 
  -3  10   3      112.91      123.63      5.04 o 
  -2  10   3       45.80       51.96      3.23 o 
  -1  10   3      924.71      909.44     10.58 o 
   0  10   3      272.05      269.11      6.06 o 
   1  10   3      926.89      922.49     12.68 o 
   2  10   3      163.38      170.04      8.74 o 
   3  10   3       33.14       30.22      4.13 o 
   4  10   3      263.79      263.59     10.46 o 
   5  10   3      213.97      211.66      7.29 o 
   6  10   3      164.76      148.12      7.45 o 
   7  10   3        7.17        5.09      3.43 o 
   8  10   3        2.97       -1.76      3.35 o 
   9  10   3       27.26       27.24      4.98 o 
  10  10   3        3.93        3.82      3.99 o 
  11  10   3       19.16       13.91      4.91 o 
  12  10   3        6.14        2.46      7.37 o 
 -14  11   3       60.55       39.99      9.64 o 
 -13  11   3       34.40       30.84      7.18 o 
 -12  11   3      121.09      120.04      7.28 o 
 -11  11   3       32.20       40.95      9.15 o 
 -10  11   3       82.88       90.09     10.60 o 
  -9  11   3       18.23        9.90      5.43 o 
  -8  11   3      115.37      123.62      6.98 o 
  -7  11   3        3.85        6.82      4.80 o 
  -6  11   3       30.78       35.22      4.31 o 
  -5  11   3       20.52       19.67      3.89 o 
  -4  11   3        1.63        4.37      3.13 o 
  -3  11   3       98.27      114.27      5.88 o 
  -2  11   3       37.60       31.08      4.07 o 
  -1  11   3        0.72        1.35      2.95 o 
   0  11   3      179.55      178.32      7.18 o 
   1  11   3       55.71       65.61      6.35 o 
   2  11   3      191.20      192.31      9.57 o 
   3  11   3      156.69      143.18     15.65 o 
   4  11   3        5.99        0.81      3.55 o 
   5  11   3       32.79       30.99      4.82 o 
   6  11   3       20.45       13.76      4.03 o 
   7  11   3       38.70       42.33      5.77 o 
   8  11   3        9.62       12.08      3.81 o 
   9  11   3        6.16       12.67      5.27 o 
  10  11   3        2.97       -2.88      4.31 o 
  11  11   3        1.57       -1.11      4.60 o 
  12  11   3        2.47        0.09      4.59 o 
 -13  12   3       19.38       10.14      6.79 o 
 -12  12   3       29.02       17.53      5.03 o 
 -11  12   3      130.50      117.52     13.29 o 
 -10  12   3      248.40      215.84     15.42 o 
  -9  12   3        2.17        1.62      7.23 o 
  -8  12   3        5.18        1.45      4.66 o 
  -7  12   3        0.47        5.74      3.67 o 
  -6  12   3       89.54       93.87      6.02 o 
  -5  12   3      451.17      456.06     10.40 o 
  -4  12   3        8.36        7.75      3.51 o 
  -3  12   3      681.98      659.42     11.53 o 
  -2  12   3       16.29       17.10      3.52 o 
  -1  12   3      129.52      142.19      7.75 o 
   0  12   3      576.71      534.48     11.71 o 
   1  12   3      118.36      127.48      6.80 o 
   2  12   3      334.34      336.07      9.33 o 
   3  12   3        0.01        7.14      4.38 o 
   4  12   3       44.20       48.99      5.35 o 
   5  12   3        0.08        3.07      4.46 o 
   6  12   3      143.79      135.01      7.19 o 
   7  12   3        1.82       -1.45      3.25 o 
   8  12   3      186.39      176.32      7.80 o 
   9  12   3       22.91       18.10      4.27 o 
  10  12   3        0.37       -2.55      4.03 o 
  11  12   3        0.04        0.89      4.66 o 
 -12  13   3        0.16        5.61      9.39 o 
 -11  13   3        6.74       15.39      7.47 o 
 -10  13   3       30.94       21.60      6.10 o 
  -9  13   3       29.60       26.28      5.37 o 
  -8  13   3       51.95       52.51      6.51 o 
  -7  13   3      137.42      134.77      8.65 o 
  -6  13   3       56.85       40.41      7.14 o 
  -5  13   3       27.18       23.13      3.84 o 
  -4  13   3       56.94       56.29      4.71 o 
  -3  13   3      139.82      130.06      7.27 o 
  -2  13   3      157.17      140.97      8.45 o 
  -1  13   3        2.71        3.13      3.21 o 
   0  13   3        6.35        7.45      4.18 o 
   1  13   3        7.04       10.47      3.81 o 
   2  13   3      152.63      152.14     15.44 o 
   3  13   3      147.62      147.26      8.41 o 
   4  13   3       10.87        4.88      5.08 o 
   5  13   3       96.15       92.26      7.34 o 
   6  13   3       18.22       15.60      4.67 o 
   7  13   3        9.96        6.87      4.37 o 
   8  13   3        4.99       11.14      6.17 o 
   9  13   3        3.44        5.89      4.30 o 
 -10  14   3       30.58       24.16      6.58 o 
  -9  14   3        2.04        3.88      4.71 o 
  -8  14   3        1.12        2.60      3.91 o 
  -7  14   3       57.08       54.08      5.05 o 
  -6  14   3       10.40        4.06      3.54 o 
  -5  14   3       98.31       93.29      6.64 o 
  -4  14   3        0.34        1.00      3.52 o 
  -3  14   3       51.33       55.37      5.61 o 
  -2  14   3       21.95       21.21      4.36 o 
  -1  14   3       21.97       23.80      8.40 o 
   0  14   3       85.42       95.03      7.02 o 
   1  14   3       23.04       19.69      4.41 o 
   2  14   3        1.42        3.94      3.80 o 
   3  14   3       44.20       40.32      4.95 o 
   4  14   3       78.63       73.93      8.46 o 
   5  14   3        3.03        8.88      4.33 o 
   6  14   3        7.19       15.92      4.62 o 
   7  14   3       10.65        6.44      4.31 o 
   8  14   3        9.51       11.68      4.52 o 
  -9  15   3       26.83       44.81      9.64 o 
  -8  15   3        7.10        7.42      6.01 o 
  -7  15   3       34.22       29.16      4.40 o 
  -6  15   3       20.48       16.42      4.04 o 
  -5  15   3       20.93       18.64      3.88 o 
  -4  15   3        2.38        1.19      3.54 o 
  -3  15   3       19.02       14.02      3.87 o 
  -2  15   3       25.04       24.98      4.14 o 
  -1  15   3        8.26        1.87      3.55 o 
   0  15   3        0.00        5.06      3.67 o 
   1  15   3       23.66       22.77      5.49 o 
   2  15   3       68.06       60.08      5.89 o 
   3  15   3        0.06        0.75      3.72 o 
   4  15   3       20.54       22.39      5.83 o 
   5  15   3       31.42       46.36      6.31 o 
   6  15   3       30.06       35.60      6.01 o 
  -6  16   3       46.43       46.48      5.23 o 
  -5  16   3       11.27       10.61      4.01 o 
  -4  16   3        7.09        6.73      3.61 o 
  -3  16   3       14.98        8.81      3.82 o 
  -2  16   3        2.43        8.06      4.01 o 
  -1  16   3        3.26       -2.09      4.52 o 
   0  16   3       24.40       22.58      4.89 o 
   1  16   3        1.89       -1.12      3.65 o 
   2  16   3       66.88       64.37      6.09 o 
   3  16   3        2.34        5.44      4.02 o 
   4  16   3        7.22        9.22      4.09 o 
 -18   0   4        0.63       19.27     12.53 o 
 -17   0   4        1.58        3.37     11.56 o 
 -16   0   4      230.81      260.16     21.68 o 
 -15   0   4        6.59       11.56     10.12 o 
 -14   0   4      339.24      297.41     13.64 o 
 -13   0   4      315.60      322.21     20.96 o 
 -12   0   4      137.08      108.10     12.29 o 
 -11   0   4       89.78       75.43      7.27 o 
 -10   0   4        9.70        8.67      3.56 o 
  -9   0   4      229.54      379.16     14.45 o 
  -8   0   4        0.26       -1.87      2.66 o 
  -7   0   4      444.06      409.93      9.12 o 
  -6   0   4     1961.08     1911.85     38.54 o 
  -5   0   4     1346.76     1217.37     34.69 o 
  -4   0   4       10.34       13.26      1.75 o 
  -3   0   4       32.37       31.47      3.22 o 
  -2   0   4       52.47       51.55      5.30 o 
  -1   0   4      594.76      597.22     12.60 o 
   0   0   4      733.62      771.43     14.99 o 
   1   0   4      210.00      206.74      6.02 o 
   2   0   4       20.13       25.97      2.94 o 
   3   0   4      212.78      213.57      8.00 o 
   4   0   4      656.07      774.27     20.23 o 
   5   0   4      335.68      363.91     11.41 o 
   6   0   4      555.11      579.76     15.50 o 
   7   0   4      326.34      284.51     10.27 o 
   8   0   4        0.56       -1.93      3.63 o 
   9   0   4      141.85      140.67      7.71 o 
  10   0   4      424.13      407.09     11.66 o 
  11   0   4      410.54      442.59     12.67 o 
  12   0   4     1077.68     1078.83     27.42 o 
  13   0   4        4.57        6.08      5.27 o 
  14   0   4       78.58       78.26     11.29 o 
  15   0   4      121.73      114.93     11.23 o 
 -18   1   4        2.11        0.67      8.84 o 
 -17   1   4        7.53        2.18      8.19 o 
 -16   1   4        1.62        1.65      7.13 o 
 -15   1   4        2.95       -1.69      7.23 o 
 -14   1   4        5.88       11.09      3.88 o 
 -13   1   4        7.57       12.00      3.76 o 
 -12   1   4        5.16        3.25      3.00 o 
 -11   1   4        0.53       -0.10      2.38 o 
 -10   1   4        1.79        2.33      3.69 o 
  -9   1   4        0.04       -0.93      1.81 o 
  -8   1   4      639.42      708.76     11.86 o 
  -7   1   4      190.28      165.44      5.35 o 
  -6   1   4       13.62       16.36      3.13 o 
  -5   1   4       15.64       15.79      2.96 o 
  -4   1   4      298.70      273.05      5.05 o 
  -3   1   4       12.32       12.68      1.51 o 
  -2   1   4      856.57      888.15     16.34 o 
  -1   1   4       18.34       21.58      2.78 o 
   0   1   4     1104.50     1048.89     13.30 o 
   1   1   4     2230.09     2171.55     21.88 o 
   2   1   4      385.86      400.49     10.01 o 
   3   1   4      598.21      626.51     10.10 o 
   4   1   4      426.30      432.55      8.47 o 
   5   1   4      161.54      174.83      5.88 o 
   6   1   4       45.84       45.97      3.91 o 
   7   1   4        5.41        5.04      2.62 o 
   8   1   4      102.11       90.98      4.26 o 
   9   1   4       39.57       42.83      3.63 o 
  10   1   4        0.13       -0.72      3.03 o 
  11   1   4      224.58      221.52      7.31 o 
  12   1   4        1.64       -3.47      3.39 o 
  13   1   4       59.27       57.01      5.01 o 
  14   1   4        0.04       -1.50      4.59 o 
  15   1   4       25.18       22.65      5.77 o 
 -18   2   4       41.96       33.30     11.32 o 
 -17   2   4        2.87        0.20      8.30 o 
 -16   2   4       47.21       55.78      9.94 o 
 -15   2   4       74.67       76.10     10.35 o 
 -14   2   4       32.33       17.42      6.98 o 
 -13   2   4       43.97       33.52      4.88 o 
 -12   2   4       20.08       20.35      3.63 o 
 -11   2   4       16.62       15.42      3.34 o 
 -10   2   4        6.54       12.85      2.97 o 
  -9   2   4       48.79       81.81      4.82 o 
  -8   2   4        1.10       -0.92      1.81 o 
  -7   2   4      443.77      403.54      8.30 o 
  -6   2   4       10.88        2.49      1.66 o 
  -5   2   4       23.09       12.07      1.44 o 
  -4   2   4      133.66      158.46      3.48 o 
  -3   2   4      958.30     1007.07     13.10 o 
  -2   2   4       14.10       11.46      1.66 o 
  -1   2   4      131.96      133.89      7.94 o 
   0   2   4     1046.51     1058.50     15.63 o 
   1   2   4       46.75       64.72      7.79 o 
   2   2   4       39.96       29.00      2.73 o 
   3   2   4     1114.21     1164.38     15.43 o 
   4   2   4     1652.64     1644.67     18.07 o 
   5   2   4      136.97      124.32      4.20 o 
   6   2   4       75.25       65.11      3.48 o 
   7   2   4       90.79       93.07      4.71 o 
   8   2   4      156.83      164.46      5.36 o 
   9   2   4      675.21      665.21     10.09 o 
  10   2   4      322.17      313.02      7.39 o 
  11   2   4        4.68        2.03      3.30 o 
  12   2   4        8.55        8.96      3.93 o 
  13   2   4       17.16       20.33      4.86 o 
  14   2   4        0.81        3.45      6.38 o 
  15   2   4       10.88       21.21      5.66 o 
 -18   3   4        1.81       -0.83      8.34 o 
 -17   3   4        0.12        7.67      8.15 o 
 -16   3   4        0.17        1.62      7.23 o 
 -15   3   4       65.90       63.17      9.64 o 
 -14   3   4       11.17       10.84      4.09 o 
 -13   3   4       44.84       35.82      4.41 o 
 -12   3   4       74.11       81.94      5.68 o 
 -11   3   4      481.46      461.71     10.72 o 
 -10   3   4     1107.74     1161.77     17.82 o 
  -9   3   4      244.51      251.20      7.27 o 
  -8   3   4      218.43      247.15      6.01 o 
  -7   3   4       45.63       34.61      5.98 o 
  -6   3   4       63.60       74.72      6.04 o 
  -5   3   4      397.94      377.02     13.48 o 
  -4   3   4       95.74      100.52      4.16 o 
  -3   3   4     1427.34     1460.78     17.81 o 
  -2   3   4     1812.31     1614.47     19.85 o 
  -1   3   4     1651.00     1516.82     24.53 o 
   0   3   4     2601.66     2468.81     31.36 o 
   1   3   4      546.72      574.91      9.21 o 
   2   3   4       13.55       16.12      2.28 o 
   3   3   4      434.14      402.59      9.22 o 
   4   3   4      170.45      213.02      5.17 o 
   5   3   4     1359.93     1364.96     16.02 o 
   6   3   4       10.45       17.79      2.43 o 
   7   3   4        3.21        9.49      2.41 o 
   8   3   4        0.00       -2.35      2.71 o 
   9   3   4      202.67      216.14      6.90 o 
  10   3   4      127.78      133.21      9.03 o 
  11   3   4      142.38      142.36      9.90 o 
  12   3   4      228.98      247.98      8.06 o 
  13   3   4        2.56       -4.90      4.34 o 
  14   3   4       66.70       65.21      7.91 o 
  15   3   4        0.15       -5.28      5.85 o 
 -18   4   4        0.88       -3.70      8.15 o 
 -17   4   4        8.12        7.00      8.00 o 
 -16   4   4        7.86       19.36      7.96 o 
 -15   4   4      199.18      204.15     10.56 o 
 -14   4   4      196.59      207.53     10.36 o 
 -13   4   4      210.82      254.22     14.44 o 
 -12   4   4      144.73      124.74      6.99 o 
 -11   4   4        7.90       19.78      3.69 o 
 -10   4   4      335.35      362.34      9.33 o 
  -9   4   4      946.85      901.67     14.93 o 
  -8   4   4     2258.70     2282.11     29.35 o 
  -7   4   4     1435.03     1422.70     19.37 o 
  -6   4   4      197.01      192.14      5.24 o 
  -5   4   4     1179.81     1191.19     16.73 o 
  -4   4   4      809.29      776.63     11.70 o 
  -3   4   4      224.60      223.01      5.33 o 
  -2   4   4     8051.62     8539.21     88.16 o 
  -1   4   4      985.26     1038.46     14.46 o 
   0   4   4      846.84      795.27     11.40 o 
   1   4   4     5509.78     5555.80     57.32 o 
   2   4   4     1011.33     1109.58     17.11 o 
   3   4   4      538.71      593.10      8.65 o 
   4   4   4      563.58      595.11     15.48 o 
   5   4   4       27.51       20.64      2.65 o 
   6   4   4      216.45      250.34      6.37 o 
   7   4   4      790.01      799.63     14.97 o 
   8   4   4      114.15      127.80      7.23 o 
   9   4   4       42.49       53.72      6.10 o 
  10   4   4      206.60      194.17      8.10 o 
  11   4   4       24.40       20.32      4.67 o 
  12   4   4       16.56       15.51      5.88 o 
  13   4   4        0.33        1.92      5.49 o 
  14   4   4        1.56       11.04      6.45 o 
  15   4   4        2.31        6.97      6.35 o 
 -18   5   4        0.00        1.45      8.52 o 
 -17   5   4       14.45        6.04      8.09 o 
 -16   5   4        6.68       -0.22      6.93 o 
 -15   5   4        1.55       10.52      5.13 o 
 -14   5   4        0.03       -3.63      4.25 o 
 -13   5   4      228.67      240.48     15.23 o 
 -12   5   4      379.71      420.57     12.86 o 
 -11   5   4      136.65      157.42      7.48 o 
 -10   5   4       40.04       44.94      4.73 o 
  -9   5   4      456.44      500.44     10.28 o 
  -8   5   4      796.11      813.77     15.01 o 
  -7   5   4        6.61        4.78      1.91 o 
  -6   5   4      401.90      352.27      9.55 o 
  -5   5   4      549.81      545.61      9.96 o 
  -4   5   4      342.74      367.42      8.79 o 
  -3   5   4     1754.76     2085.13     29.18 o 
  -2   5   4     2046.95     2111.54     25.27 o 
  -1   5   4      415.27      384.48     10.51 o 
   0   5   4      171.87      166.78      5.40 o 
   1   5   4      520.03      548.35      8.18 o 
   2   5   4       14.81       18.29      2.19 o 
   3   5   4      139.88      124.66      7.07 o 
   4   5   4      639.71      637.76     14.13 o 
   5   5   4        2.40        1.74      2.38 o 
   6   5   4      370.75      361.67     10.92 o 
   7   5   4        1.99        7.59      4.38 o 
   8   5   4      315.38      339.93     14.99 o 
   9   5   4       78.96       77.04     11.37 o 
  10   5   4        6.47        8.08      5.42 o 
  11   5   4        0.86        4.60      5.09 o 
  12   5   4      136.93      136.80      9.42 o 
  13   5   4        0.43       -4.84      5.53 o 
  14   5   4        0.80        6.35      8.61 o 
 -17   6   4        6.67        2.14      8.30 o 
 -16   6   4        5.72       12.04      7.61 o 
 -15   6   4        3.73        6.77      5.03 o 
 -14   6   4      131.22      123.81      9.12 o 
 -13   6   4       12.95       11.08      7.72 o 
 -12   6   4       38.19       46.56      7.65 o 
 -11   6   4      305.14      318.40      8.75 o 
 -10   6   4        4.76        2.56      4.39 o 
  -9   6   4      964.54      971.88     14.49 o 
  -8   6   4       16.01       27.83      3.10 o 
  -7   6   4       76.18      115.10      4.92 o 
  -6   6   4      284.43      264.56      8.40 o 
  -5   6   4      776.22      840.42     11.13 o 
  -4   6   4      857.03      889.63     27.77 o 
  -3   6   4       86.78      105.07      4.67 o 
  -2   6   4      436.65      458.23      8.08 o 
  -1   6   4      308.58      305.13      5.88 o 
   0   6   4       70.09      103.63      3.81 o 
   1   6   4      111.18      132.13      4.77 o 
   2   6   4      258.27      272.29      6.01 o 
   3   6   4      451.06      446.82     12.84 o 
   4   6   4      171.95      172.10      5.11 o 
   5   6   4      238.68      247.22      8.87 o 
   6   6   4      130.80      119.23      7.56 o 
   7   6   4       19.34       21.58      4.88 o 
   8   6   4     1149.69     1095.18     27.59 o 
   9   6   4       46.86       52.75      6.87 o 
  10   6   4      475.77      474.76     20.96 o 
  11   6   4       24.85       22.49      9.96 o 
  12   6   4        0.13        3.68      5.58 o 
  13   6   4       47.60       56.12      7.71 o 
  14   6   4       11.22        7.48      6.57 o 
 -17   7   4       60.39       49.14     14.94 o 
 -16   7   4       13.71        5.30     12.04 o 
 -15   7   4        2.21       -3.61      7.15 o 
 -14   7   4      393.14      419.65     14.35 o 
 -13   7   4      280.57      293.67      9.49 o 
 -12   7   4      764.13      805.18     18.54 o 
 -11   7   4      161.53      180.54      7.38 o 
 -10   7   4       75.52       82.70      5.81 o 
  -9   7   4      332.70      326.83      8.47 o 
  -8   7   4      180.29      167.91      6.81 o 
  -7   7   4       49.92       69.16      4.58 o 
  -6   7   4      187.87      160.71      5.26 o 
  -5   7   4      140.47      133.24      4.31 o 
  -4   7   4       13.23       13.46      2.11 o 
  -3   7   4      733.22      784.99      9.33 o 
  -2   7   4     1120.59     1117.18     11.88 o 
  -1   7   4       66.09       70.05      3.65 o 
   0   7   4     1248.41     1287.48     14.16 o 
   1   7   4       60.61       69.77      3.15 o 
   2   7   4       26.60       23.37      2.38 o 
   3   7   4      346.44      343.10      6.31 o 
   4   7   4      350.89      410.62      9.02 o 
   5   7   4       42.89       37.14      4.99 o 
   6   7   4        6.50       10.70      6.27 o 
   7   7   4      218.37      220.75      9.68 o 
   8   7   4      512.39      528.54     21.11 o 
   9   7   4      102.14      104.08     11.07 o 
  10   7   4      162.07      147.73     12.60 o 
  11   7   4      208.64      198.67     10.70 o 
  12   7   4       52.14       51.04      8.74 o 
  13   7   4       92.47       93.37      7.22 o 
  14   7   4        0.17        5.52      5.26 o 
 -16   8   4       23.30       35.17     13.49 o 
 -15   8   4        0.28       -2.41      9.15 o 
 -14   8   4        4.46       -0.08      4.11 o 
 -13   8   4      106.14      107.25     10.29 o 
 -12   8   4        0.26        3.68      3.89 o 
 -11   8   4       12.72       20.22      4.11 o 
 -10   8   4      171.00      178.19      6.52 o 
  -9   8   4       52.52       55.80      6.54 o 
  -8   8   4       70.94       82.98      9.06 o 
  -7   8   4       32.00       30.31      5.46 o 
  -6   8   4      437.83      506.52     10.42 o 
  -5   8   4      693.09      692.78     11.06 o 
  -4   8   4      104.12       93.86      3.97 o 
  -3   8   4       92.43      109.07      4.53 o 
  -2   8   4      387.12      374.20      7.31 o 
  -1   8   4      378.17      420.62      7.33 o 
   0   8   4      147.45      148.60      4.39 o 
   1   8   4        7.54        8.11      2.22 o 
   2   8   4        1.68       -0.84      1.99 o 
   3   8   4       61.71       68.07      4.53 o 
   4   8   4        1.29        8.45      3.66 o 
   5   8   4      155.03      163.75      8.41 o 
   6   8   4        0.03        8.88      4.54 o 
   7   8   4       53.93       60.95      6.92 o 
   8   8   4       77.41       82.27     16.38 o 
   9   8   4        4.93       11.07      6.98 o 
  10   8   4       39.58       51.73      5.62 o 
  11   8   4      115.33      131.97      9.45 o 
  12   8   4       54.70       57.83      6.24 o 
  13   8   4       74.09       44.96      6.34 o 
 -16   9   4        7.71       15.42     12.53 o 
 -15   9   4        0.70        2.89     10.12 o 
 -14   9   4        6.39        7.40      5.01 o 
 -13   9   4       29.11       30.98      5.66 o 
 -12   9   4      650.50      676.46     59.74 o 
 -11   9   4      103.28       94.64      8.13 o 
 -10   9   4      115.13      119.49      6.48 o 
  -9   9   4        0.03        8.35      3.81 o 
  -8   9   4       58.29       63.75      5.11 o 
  -7   9   4      376.74      336.25     17.48 o 
  -6   9   4       51.45       66.52      4.87 o 
  -5   9   4      200.37      215.70      5.78 o 
  -4   9   4      224.87      222.55      5.61 o 
  -3   9   4       25.33       25.38      2.89 o 
  -2   9   4      762.78      779.79     11.19 o 
  -1   9   4      149.42      157.94      5.06 o 
   0   9   4      205.06      205.92      5.60 o 
   1   9   4      407.26      454.76      7.19 o 
   2   9   4      117.69      117.75      4.75 o 
   3   9   4      121.80      135.95      5.01 o 
   4   9   4       48.24       44.80      5.17 o 
   5   9   4        9.47        4.74      3.29 o 
   6   9   4      403.03      387.37     10.31 o 
   7   9   4      342.73      331.96      9.93 o 
   8   9   4       46.51       30.98      5.80 o 
   9   9   4      294.55      306.15     11.74 o 
  10   9   4        6.08        9.00      4.13 o 
  11   9   4        2.87        1.32      4.39 o 
  12   9   4       49.36       44.88      7.37 o 
 -15  10   4       15.13       15.01      7.87 o 
 -14  10   4        0.08        2.54      7.47 o 
 -13  10   4       44.98       48.13      7.64 o 
 -12  10   4       19.67       19.27      6.02 o 
 -11  10   4       58.44       49.03      7.04 o 
 -10  10   4       43.16       49.08      5.13 o 
  -9  10   4       46.86       51.03      5.46 o 
  -8  10   4       28.26       27.51      4.60 o 
  -7  10   4       38.06       38.30      5.32 o 
  -6  10   4       18.62       13.60      3.89 o 
  -5  10   4      604.26      642.74     13.23 o 
  -4  10   4        6.32        3.47      2.78 o 
  -3  10   4      456.81      456.15      9.35 o 
  -2  10   4       18.83       26.13      5.42 o 
  -1  10   4      267.10      238.07      7.79 o 
   0  10   4      266.88      272.16      6.30 o 
   1  10   4      928.42      978.79     13.74 o 
   2  10   4      398.65      386.36      8.88 o 
   3  10   4      129.61      117.91      5.43 o 
   4  10   4      334.95      338.81      8.83 o 
   5  10   4       72.38       81.21      6.75 o 
   6  10   4       15.74       16.07      4.81 o 
   7  10   4        0.25        1.18      3.56 o 
   8  10   4        6.32        9.35      4.32 o 
   9  10   4        0.01        1.17      3.79 o 
  10  10   4       91.72       75.81      6.32 o 
  11  10   4        2.73       -5.83      4.10 o 
  12  10   4        7.28        7.46      4.65 o 
 -14  11   4       72.97       82.87     15.90 o 
 -13  11   4        6.13        7.23      9.15 o 
 -12  11   4      121.06      125.56     29.39 o 
 -11  11   4       84.99       76.67      8.29 o 
 -10  11   4        0.55       -0.60      5.25 o 
  -9  11   4        6.42        5.93      6.99 o 
  -8  11   4        3.34        1.86      4.86 o 
  -7  11   4        6.78        2.75      4.63 o 
  -6  11   4      115.85      104.63      7.63 o 
  -5  11   4       17.72       22.22      4.34 o 
  -4  11   4       61.46       68.54      5.72 o 
  -3  11   4      747.53      725.85     14.57 o 
  -2  11   4       76.48       69.10      9.72 o 
  -1  11   4     1356.28     1344.13     17.63 o 
   0  11   4     1999.27     1946.19     23.13 o 
   1  11   4     1118.58     1075.83     16.94 o 
   2  11   4      102.29      108.05      7.21 o 
   3  11   4       15.25        9.68      3.23 o 
   4  11   4        0.78       -2.10      3.06 o 
   5  11   4       77.11       81.95      7.13 o 
   6  11   4       55.32       56.54      5.83 o 
   7  11   4        0.42       -0.35      3.99 o 
   8  11   4       46.05       46.53      4.89 o 
   9  11   4       23.24       11.81      4.45 o 
  10  11   4        6.18       11.40      5.22 o 
  11  11   4        2.00        4.36      4.62 o 
 -13  12   4        2.06       11.56      9.64 o 
 -12  12   4       12.48       14.45     10.12 o 
 -11  12   4       10.28       -4.34      8.67 o 
 -10  12   4       13.26        4.85     11.56 o 
  -9  12   4       67.49       48.61      9.88 o 
  -8  12   4       89.39       91.67      8.09 o 
  -7  12   4      137.14      143.43      9.12 o 
  -6  12   4       10.86        6.49      4.18 o 
  -5  12   4       12.32       11.55      5.33 o 
  -4  12   4        0.40        0.97      3.72 o 
  -3  12   4        0.12       -0.56      6.95 o 
  -2  12   4       56.44       58.89      5.08 o 
  -1  12   4      146.22      129.36      5.81 o 
   0  12   4      126.84      139.50      6.62 o 
   1  12   4        0.57        2.32      4.80 o 
   2  12   4      339.23      319.46      8.20 o 
   3  12   4       21.73       27.60      3.73 o 
   4  12   4      264.85      280.14      8.55 o 
   5  12   4      288.55      281.09     11.33 o 
   6  12   4       15.20       14.79      3.82 o 
   7  12   4        0.08        2.48      4.04 o 
   8  12   4        2.24        2.76      3.72 o 
   9  12   4        0.40        5.07      4.28 o 
  10  12   4        0.02        0.15      4.31 o 
 -12  13   4       64.32       45.29     13.97 o 
 -10  13   4       95.01      102.14     14.94 o 
  -9  13   4       19.63       14.50      6.23 o 
  -8  13   4        5.55        4.53      8.67 o 
  -7  13   4      145.05      156.44      9.02 o 
  -6  13   4       69.29       66.54      6.62 o 
  -5  13   4       61.89       75.36      6.49 o 
  -4  13   4        0.87        1.86      3.67 o 
  -3  13   4       93.34       96.72      9.53 o 
  -2  13   4      152.63      138.80     10.36 o 
  -1  13   4      100.15       88.04      5.99 o 
   0  13   4        1.64        5.22      3.67 o 
   1  13   4      560.42      502.40     11.53 o 
   2  13   4       23.70       29.23      4.55 o 
   3  13   4      218.71      205.95     16.75 o 
   4  13   4       42.85       40.49      6.13 o 
   5  13   4       38.75       28.98      8.16 o 
   6  13   4        0.00        0.27      3.55 o 
   7  13   4        0.31       -0.14      3.79 o 
   8  13   4        0.19       -3.62      4.26 o 
   9  13   4        0.91        8.64      4.44 o 
 -10  14   4        3.05      -14.94     10.60 o 
  -9  14   4       19.12       26.50     12.04 o 
  -8  14   4        8.60        2.41      9.64 o 
  -7  14   4       26.49       19.17     10.60 o 
  -6  14   4       32.94       30.15      5.86 o 
  -5  14   4       38.27       45.83      5.28 o 
  -4  14   4       86.80       95.50      6.74 o 
  -3  14   4        4.14        0.27      3.71 o 
  -2  14   4      105.85      117.58     12.86 o 
  -1  14   4        0.37       -3.80      3.69 o 
   0  14   4       40.21       52.93      7.58 o 
   1  14   4      144.34      146.33      8.55 o 
   2  14   4       52.65       54.88      6.37 o 
   3  14   4        3.32        4.68      4.40 o 
   4  14   4      173.43      180.52     10.73 o 
   5  14   4       80.38       89.21      6.88 o 
   6  14   4        0.21        2.73      4.94 o 
   7  14   4        1.86        4.53      4.28 o 
  -8  15   4       58.59       54.67      8.98 o 
  -7  15   4       92.92       78.21      8.56 o 
  -6  15   4       15.12       29.86      7.16 o 
  -5  15   4       12.47        6.78      6.37 o 
  -4  15   4       34.34       38.21      6.53 o 
  -3  15   4       15.87       21.45      5.37 o 
  -2  15   4       60.25       63.11      7.59 o 
  -1  15   4       74.38       80.54      8.11 o 
   0  15   4       29.73       26.91      5.93 o 
   1  15   4      101.46       88.44     10.97 o 
   2  15   4       27.04       41.42     11.58 o 
   3  15   4      178.23      185.04     11.60 o 
   4  15   4       40.64       28.80      7.87 o 
   5  15   4        8.06       12.88      5.01 o 
  -5  16   4        1.39        4.90      4.96 o 
  -4  16   4        5.14        7.24      8.07 o 
  -3  16   4       18.76       14.30      5.64 o 
  -2  16   4        0.71        4.18      5.09 o 
  -1  16   4       14.39       27.41      7.75 o 
   0  16   4        1.28        1.93      4.91 o 
   1  16   4        4.79        8.52      5.16 o 
   2  16   4      122.47      122.17     19.37 o 
 -18   1   5        7.38        8.20      8.84 o 
 -17   1   5        1.20        8.93     11.56 o 
 -16   1   5        5.52        6.03      4.19 o 
 -15   1   5      163.79      144.67      8.04 o 
 -14   1   5        1.17        9.12      3.96 o 
 -13   1   5      521.25      494.86     12.10 o 
 -12   1   5      200.70      215.63      7.97 o 
 -11   1   5       95.88       92.73      5.82 o 
 -10   1   5      285.30      357.21      8.96 o 
  -9   1   5      154.16      178.45      5.39 o 
  -8   1   5      510.61      511.59     10.12 o 
  -7   1   5       46.29       27.29      2.88 o 
  -6   1   5      192.63      194.53      6.40 o 
  -5   1   5      172.45      134.04      4.01 o 
  -4   1   5       60.76       53.05      4.05 o 
  -3   1   5     2697.76     2678.95     34.70 o 
  -2   1   5      504.65      479.90      8.36 o 
  -1   1   5     7499.35     7127.10     64.58 o 
   0   1   5      347.01      317.04      6.78 o 
   1   1   5      955.89      980.60     11.20 o 
   2   1   5      455.03      467.37      7.13 o 
   3   1   5       24.01       25.90      3.03 o 
   4   1   5     1765.66     1951.70     24.20 o 
   5   1   5     1542.38     1565.64     20.95 o 
   6   1   5        3.70        8.99      3.12 o 
   7   1   5       14.50       11.07      3.18 o 
   8   1   5        3.81       -4.75      3.19 o 
   9   1   5      294.99      287.48      7.95 o 
  10   1   5      116.06      102.72      6.80 o 
  11   1   5      468.19      487.49     10.81 o 
  12   1   5      134.32      123.96      6.23 o 
  13   1   5        1.37        0.96      4.18 o 
  14   1   5       21.74       19.98      5.98 o 
 -18   2   5        1.17        6.41      8.84 o 
 -17   2   5        3.01        1.01      8.91 o 
 -16   2   5        2.43        3.51      4.99 o 
 -15   2   5       41.82       38.55      5.31 o 
 -14   2   5       59.46       75.70      6.30 o 
 -13   2   5       87.57       89.12      7.09 o 
 -12   2   5        0.79        2.10      2.98 o 
 -11   2   5       26.65       34.32      3.97 o 
 -10   2   5       41.75       51.33      4.36 o 
  -9   2   5       47.73       36.85      3.67 o 
  -8   2   5      136.35      162.20      5.83 o 
  -7   2   5        0.33        0.72      1.84 o 
  -6   2   5      478.71      441.12      7.69 o 
  -5   2   5        0.06        5.52      3.11 o 
  -4   2   5     2883.71     2795.86     28.42 o 
  -3   2   5       44.31       31.42      2.44 o 
  -2   2   5      109.55      113.76      5.17 o 
  -1   2   5      843.98      802.42     13.56 o 
   0   2   5      589.74      573.53      9.53 o 
   1   2   5      211.86      237.72      5.39 o 
   2   2   5     2705.45     2772.87     28.06 o 
   3   2   5      948.91     1042.96     14.88 o 
   4   2   5      119.85      114.55      7.72 o 
   5   2   5      494.23      499.72     10.05 o 
   6   2   5      147.85      162.47      7.44 o 
   7   2   5      134.18      132.30      5.51 o 
   8   2   5      229.28      219.83      8.03 o 
   9   2   5        4.09        3.71      3.34 o 
  10   2   5       47.16       50.25      4.83 o 
  11   2   5        0.01        1.82      4.04 o 
  12   2   5        9.11       11.91      3.85 o 
  13   2   5       16.93       13.01      8.62 o 
  14   2   5        6.91       -1.95      5.04 o 
 -18   3   5        3.00        0.55      8.34 o 
 -17   3   5        5.50        5.03      8.50 o 
 -16   3   5        1.66        2.91      4.76 o 
 -15   3   5        2.16        2.28      3.99 o 
 -14   3   5       67.74       65.65      7.89 o 
 -13   3   5      236.62      231.33      8.80 o 
 -12   3   5        6.17        2.87      3.55 o 
 -11   3   5        0.02       -2.07      2.77 o 
 -10   3   5        5.60        8.40      2.92 o 
  -9   3   5      232.03      218.05      6.01 o 
  -8   3   5      416.51      402.83      7.93 o 
  -7   3   5      450.88      418.32      7.71 o 
  -6   3   5      102.63      110.30      3.59 o 
  -5   3   5      155.79      137.77      3.75 o 
  -4   3   5      179.20      190.78      5.57 o 
  -3   3   5       25.50       32.05      2.92 o 
  -2   3   5      322.41      305.97      6.03 o 
  -1   3   5       62.96       66.79      4.24 o 
   0   3   5        1.09       -1.66      1.95 o 
   1   3   5       28.31       23.61      3.69 o 
   2   3   5       24.54       22.16      2.59 o 
   3   3   5       47.47       48.69      5.43 o 
   4   3   5       86.17       94.18      4.18 o 
   5   3   5       17.56       19.16      4.52 o 
   6   3   5      169.91      166.48      5.58 o 
   7   3   5      304.97      334.44      8.98 o 
   8   3   5      102.83      113.08      5.55 o 
   9   3   5      475.48      453.95      9.72 o 
  10   3   5        6.60        6.94      3.72 o 
  11   3   5      194.68      182.33     10.78 o 
  12   3   5       13.33        8.75      4.70 o 
  13   3   5        8.57       11.54      5.80 o 
  14   3   5        8.21        0.94     10.00 o 
 -18   4   5        0.06        0.29     11.32 o 
 -17   4   5        4.59        6.54     10.12 o 
 -16   4   5       52.32       55.69     12.99 o 
 -15   4   5       16.23       12.86      4.40 o 
 -14   4   5        0.45        0.17      3.83 o 
 -13   4   5       35.67       30.36      4.86 o 
 -12   4   5      220.62      230.07     10.64 o 
 -11   4   5      711.08      704.60     15.16 o 
 -10   4   5      349.77      306.80      8.91 o 
  -9   4   5      109.66      101.41      4.76 o 
  -8   4   5      123.09      159.58     11.15 o 
  -7   4   5       65.18       75.74      6.54 o 
  -6   4   5      123.47      143.20      5.01 o 
  -5   4   5     3840.42     4031.62     37.05 o 
  -4   4   5     2155.65     2181.62     23.70 o 
  -3   4   5     2896.25     2922.08     33.57 o 
  -2   4   5     4814.74     4806.34     52.25 o 
  -1   4   5      641.39      739.30     10.20 o 
   0   4   5      928.82     1067.31     13.21 o 
   1   4   5      440.56      517.16     10.47 o 
   2   4   5     1674.11     1756.15     22.15 o 
   3   4   5      665.90      735.07     13.89 o 
   4   4   5      422.91      454.32      8.67 o 
   5   4   5       33.39       28.42      3.38 o 
   6   4   5      396.86      386.75      7.85 o 
   7   4   5      510.99      517.63     14.03 o 
   8   4   5       14.19       20.09      4.92 o 
   9   4   5      122.46      114.56      8.36 o 
  10   4   5       85.79       95.49      8.22 o 
  11   4   5      136.87      163.60     13.45 o 
  12   4   5       38.58       59.31      7.30 o 
  13   4   5       24.54       15.22      6.20 o 
  14   4   5       39.80       28.35      8.99 o 
 -18   5   5        0.10       -2.43      8.50 o 
 -17   5   5        0.35       -2.17     11.56 o 
 -16   5   5        3.35       12.46      7.81 o 
 -15   5   5        8.81       14.20      4.77 o 
 -14   5   5       89.05       87.15      6.93 o 
 -13   5   5        3.25        3.90      3.83 o 
 -12   5   5       15.49        5.34      3.69 o 
 -11   5   5       93.40      102.93      6.61 o 
 -10   5   5      201.29      187.53      7.84 o 
  -9   5   5     1933.18     1975.07     25.91 o 
  -8   5   5       50.10       41.22      4.89 o 
  -7   5   5       64.30       71.14      6.21 o 
  -6   5   5     2431.42     2118.11     31.49 o 
  -5   5   5     1267.20     1396.68     19.61 o 
  -4   5   5      214.45      175.18      4.89 o 
  -3   5   5      359.85      405.87      7.40 o 
  -2   5   5       58.31       52.00      3.25 o 
  -1   5   5     1046.52     1138.68     17.73 o 
   0   5   5       22.04       17.89      3.14 o 
   1   5   5       10.59       14.60      2.43 o 
   2   5   5     3442.44     3642.33     40.58 o 
   3   5   5      805.96      846.26     13.37 o 
   4   5   5       36.79       40.29      3.70 o 
   5   5   5       33.61       31.69      4.60 o 
   6   5   5       44.18       56.20      5.66 o 
   7   5   5      286.21      290.20     20.48 o 
   8   5   5       33.96       33.01     12.04 o 
   9   5   5      133.94      118.79     11.57 o 
  10   5   5       75.68       74.83     10.36 o 
  11   5   5      125.55       95.04     11.38 o 
  12   5   5        0.77       -0.44      5.29 o 
  13   5   5        8.09        8.16      7.26 o 
  14   5   5        2.30        5.13      6.60 o 
 -17   6   5       28.88       24.97      9.36 o 
 -16   6   5       48.34       41.39      9.70 o 
 -15   6   5        5.97       12.43      5.67 o 
 -14   6   5        0.56        0.97      8.18 o 
 -13   6   5      345.15      375.50     13.25 o 
 -12   6   5      220.26      233.85     10.75 o 
 -11   6   5      402.69      394.69     12.61 o 
 -10   6   5       46.98       48.90      5.41 o 
  -9   6   5      726.23      731.70     15.02 o 
  -8   6   5       95.36       81.41      6.48 o 
  -7   6   5       25.91       26.31      8.43 o 
  -6   6   5       22.09       32.01      5.05 o 
  -5   6   5      712.82      669.14     12.06 o 
  -4   6   5     1858.49     1907.55     28.42 o 
  -3   6   5     1433.01     1421.80     19.36 o 
  -2   6   5     1705.32     1620.20     23.64 o 
  -1   6   5      616.86      653.42     13.24 o 
   0   6   5      308.06      280.59      7.59 o 
   1   6   5        3.98        2.37      1.95 o 
   2   6   5        0.74        4.53      2.12 o 
   3   6   5      404.72      427.49     11.38 o 
   4   6   5        0.00       -1.33      5.08 o 
   5   6   5        0.39        1.32      3.68 o 
   6   6   5      754.10      687.72     15.76 o 
   7   6   5      251.89      227.36     13.09 o 
   8   6   5        7.72        5.97     11.08 o 
   9   6   5      289.59      243.79     17.34 o 
  10   6   5        0.10       -2.19      6.64 o 
  11   6   5        7.46       -1.73      5.14 o 
  12   6   5        9.75       12.26     10.62 o 
  13   6   5        6.47        6.05      6.20 o 
 -17   7   5       16.89       33.90      9.52 o 
 -16   7   5        2.33       -0.96      7.15 o 
 -15   7   5        1.33        7.75      5.72 o 
 -14   7   5       36.52       32.01      6.60 o 
 -13   7   5       33.33       36.20      6.64 o 
 -12   7   5        7.90        8.98      4.95 o 
 -11   7   5       58.05       64.55      8.52 o 
 -10   7   5      129.33      146.83      8.97 o 
  -9   7   5      172.95      174.85      8.28 o 
  -8   7   5      599.83      606.02     13.38 o 
  -7   7   5      753.37      804.05     20.71 o 
  -6   7   5      904.00      887.38     17.40 o 
  -5   7   5      333.50      302.03     11.41 o 
  -4   7   5       14.20       25.24      6.26 o 
  -3   7   5      169.43      168.66      7.26 o 
  -2   7   5        0.03        1.63      3.25 o 
  -1   7   5      124.16      139.85      4.64 o 
   0   7   5     1086.47     1214.55     14.77 o 
   1   7   5        3.94        4.37      2.35 o 
   2   7   5       70.33       68.60      4.54 o 
   3   7   5      117.96      115.48      7.50 o 
   4   7   5       28.11       34.37      5.08 o 
   5   7   5        3.12        0.11      3.72 o 
   6   7   5       14.68       16.10      4.72 o 
   7   7   5       19.80       17.95      7.32 o 
   8   7   5        0.33       -0.33      6.58 o 
   9   7   5       20.38       12.21      7.61 o 
  10   7   5       79.95       83.61     11.24 o 
  11   7   5       48.56       56.01     10.35 o 
  12   7   5       15.08       23.32      6.53 o 
  13   7   5       19.73        8.54      6.47 o 
 -16   8   5        0.71       -5.78     11.08 o 
 -15   8   5       15.06       15.05      6.77 o 
 -14   8   5       23.00       20.25      6.49 o 
 -13   8   5       40.60       42.04      6.71 o 
 -12   8   5      145.76      166.45     10.20 o 
 -11   8   5      162.95      163.31      8.15 o 
 -10   8   5      328.69      330.20     16.28 o 
  -9   8   5      174.10      179.69      8.43 o 
  -8   8   5        5.68        4.92      3.70 o 
  -7   8   5       31.34       20.42      5.27 o 
  -6   8   5      150.90      164.29     13.01 o 
  -5   8   5        4.05        3.85      4.09 o 
  -4   8   5        7.29        6.44      3.70 o 
  -3   8   5      534.41      558.98     20.96 o 
  -2   8   5       22.71       38.97      5.33 o 
  -1   8   5     1564.19     1603.23     19.94 o 
   0   8   5      212.07      227.23      8.26 o 
   1   8   5       15.03       20.20      3.10 o 
   2   8   5      553.49      545.27     11.74 o 
   3   8   5      116.85      135.38      8.42 o 
   4   8   5       80.56       75.98      6.74 o 
   5   8   5        9.67        8.97      4.68 o 
   6   8   5      552.60      560.99     16.53 o 
   7   8   5      120.36      107.14     16.86 o 
   8   8   5        2.37        7.47      7.15 o 
   9   8   5      419.45      399.75     18.39 o 
  10   8   5       10.83        9.43      8.00 o 
  11   8   5       24.43       36.08      9.72 o 
  12   8   5       92.15       81.57      8.74 o 
 -16   9   5        1.24        2.52     10.12 o 
 -15   9   5        3.65        2.97     12.29 o 
 -14   9   5       34.11       35.19      8.68 o 
 -13   9   5       55.55       69.34      9.52 o 
 -12   9   5      147.30      155.54     10.20 o 
 -11   9   5       94.86      100.37      9.57 o 
 -10   9   5      395.97      424.97     12.77 o 
  -9   9   5      106.51      118.67     10.52 o 
  -8   9   5       10.89        3.81      3.98 o 
  -7   9   5      217.27      209.10      9.72 o 
  -6   9   5      813.66      804.58     28.43 o 
  -5   9   5       13.25        0.48      5.78 o 
  -4   9   5      166.62      192.71     13.97 o 
  -3   9   5      129.60      158.39     17.59 o 
  -2   9   5        6.21        2.50      3.24 o 
  -1   9   5       38.94       46.06      6.09 o 
   0   9   5      250.92      246.89     13.56 o 
   1   9   5        5.68        8.80      3.08 o 
   2   9   5      443.75      451.03     11.19 o 
   3   9   5        1.85       -1.47      3.54 o 
   4   9   5       49.88       37.90      5.66 o 
   5   9   5      425.94      398.66     13.03 o 
   6   9   5      262.58      237.21     10.89 o 
   7   9   5       27.21       16.62     15.18 o 
   8   9   5        1.80       12.53      7.49 o 
   9   9   5       89.86       73.10     16.86 o 
  10   9   5        2.56        9.66      8.29 o 
  11   9   5       10.60        2.44      4.40 o 
  12   9   5        2.38       10.40      4.97 o 
 -15  10   5       25.10       12.04     11.08 o 
 -14  10   5        2.40        0.96      8.19 o 
 -13  10   5       34.07       31.32     11.56 o 
 -12  10   5       13.42        7.23      9.15 o 
 -11  10   5       45.17       34.75      7.84 o 
 -10  10   5      147.94      154.93     11.57 o 
  -9  10   5       28.36       37.55      5.91 o 
  -8  10   5       23.43       30.87      6.13 o 
  -7  10   5      224.84      215.02     10.41 o 
  -6  10   5      185.40      182.60      9.60 o 
  -5  10   5      498.68      513.10     22.16 o 
  -4  10   5       21.43       22.69      7.71 o 
  -3  10   5      376.57      329.74     11.76 o 
  -2  10   5     1576.98     1479.68     25.51 o 
  -1  10   5       61.21       83.99      7.30 o 
   0  10   5     1668.23     1590.11     34.21 o 
   1  10   5      550.61      499.34     13.35 o 
   2  10   5     1126.11     1078.94     18.96 o 
   3  10   5       30.23       20.47      4.69 o 
   4  10   5        1.62        1.93      7.71 o 
   5  10   5      288.43      291.12     27.94 o 
   6  10   5        3.64        1.63      3.39 o 
   7  10   5       57.97       63.66      5.93 o 
   8  10   5       12.05       15.26      5.28 o 
   9  10   5        2.77       -0.91      5.21 o 
  10  10   5      117.89      103.83      9.00 o 
  11  10   5        8.24        9.49      4.52 o 
 -14  11   5        0.91       -0.96      8.19 o 
 -13  11   5        0.00        3.85      9.15 o 
 -12  11   5       81.50       94.43     15.90 o 
 -11  11   5       40.01       26.77      7.96 o 
 -10  11   5       54.82       48.94     12.53 o 
  -9  11   5       21.14       29.39      9.15 o 
  -8  11   5        2.69        7.01      5.27 o 
  -7  11   5       27.02       39.75      6.47 o 
  -6  11   5        7.26        5.06      4.77 o 
  -5  11   5        1.61        7.34      4.25 o 
  -4  11   5      197.63      211.62     23.13 o 
  -3  11   5       15.18       34.97      6.68 o 
  -2  11   5      342.89      309.85     18.79 o 
  -1  11   5      835.90      847.50     18.51 o 
   0  11   5      344.18      347.25     17.18 o 
   1  11   5      703.76      756.51     18.34 o 
   2  11   5      104.36      118.32      7.63 o 
   3  11   5        0.05       -0.28      6.99 o 
   4  11   5      214.35      214.88     26.50 o 
   5  11   5      222.13      235.04      8.88 o 
   6  11   5       73.32       81.59      6.48 o 
   7  11   5       26.57       28.81      5.17 o 
   8  11   5      132.76      131.19     14.91 o 
   9  11   5        3.83        6.88      5.24 o 
  10  11   5        8.48        0.17      5.24 o 
 -13  12   5      157.19      128.15     19.75 o 
 -12  12   5       17.12       13.49     11.08 o 
 -11  12   5      204.85      209.26     14.24 o 
 -10  12   5        1.80       -1.64     10.12 o 
  -9  12   5      174.25      168.14     15.42 o 
  -8  12   5      117.97      118.52     13.49 o 
  -7  12   5      271.28      265.46     16.86 o 
  -6  12   5       24.95       31.32      8.67 o 
  -5  12   5       10.05        1.69     10.36 o 
  -4  12   5       97.24      101.09      8.79 o 
  -3  12   5        6.41        5.81      3.94 o 
  -2  12   5        7.67        5.81      5.32 o 
  -1  12   5       52.82       49.23      5.71 o 
   0  12   5      217.78      194.40      8.99 o 
   1  12   5        1.79       12.24      5.16 o 
   2  12   5     1110.45     1110.03     21.81 o 
   3  12   5        0.19        2.74      4.09 o 
   4  12   5      240.75      236.78      9.18 o 
   5  12   5       11.75       17.61      4.53 o 
   6  12   5        0.01        1.77      3.96 o 
   7  12   5        4.58        9.57      4.42 o 
   8  12   5       43.03       44.87      7.74 o 
   9  12   5        1.38        9.37      5.71 o 
 -12  13   5        5.50       -7.23      9.15 o 
 -11  13   5       14.79       17.48     18.31 o 
 -10  13   5       27.99       29.39     11.08 o 
  -9  13   5       31.86       41.92     11.56 o 
  -8  13   5       18.60       16.86      9.64 o 
  -7  13   5       25.65       16.86      9.64 o 
  -6  13   5       84.74       99.73     13.01 o 
  -5  13   5        9.62        7.98      6.13 o 
  -4  13   5      170.48      188.05     28.43 o 
  -3  13   5      207.74      172.53     12.48 o 
  -2  13   5       12.62       10.86      4.72 o 
  -1  13   5      160.49      162.51      9.29 o 
   0  13   5       10.12        8.66      4.44 o 
   1  13   5       10.69       18.86      5.90 o 
   2  13   5       13.87       18.69      5.61 o 
   3  13   5       41.00       44.57      6.49 o 
   4  13   5      137.06      147.12      8.64 o 
   5  13   5        0.38        4.24      4.23 o 
   6  13   5       74.00       70.65      6.85 o 
   7  13   5        0.02        7.64      5.91 o 
 -10  14   5       14.94       -0.48     11.08 o 
  -9  14   5       22.69       32.28     11.08 o 
  -8  14   5        0.02        6.26      9.64 o 
  -7  14   5        3.17       12.04      9.64 o 
  -6  14   5       35.58       50.59     11.08 o 
  -5  14   5       35.39       34.89     13.25 o 
  -4  14   5        4.83        5.10      4.61 o 
  -3  14   5        9.50        8.10      6.95 o 
  -2  14   5       16.90       24.67      5.53 o 
  -1  14   5       27.97       28.92      8.29 o 
   0  14   5      214.40      195.49     10.24 o 
   1  14   5       57.47       73.48      9.49 o 
   2  14   5      191.39      171.58     14.75 o 
   3  14   5       38.50       44.66      8.60 o 
   4  14   5       17.03       19.17      6.04 o 
   5  14   5       57.27       55.07      7.50 o 
   6  14   5       14.26       29.23      7.19 o 
  -8  15   5       45.95       48.18     13.01 o 
  -7  15   5       22.02       23.61     10.60 o 
  -6  15   5       85.06      100.59     10.54 o 
  -5  15   5        2.74       15.97      5.09 o 
  -4  15   5        0.04        0.96      4.29 o 
  -3  15   5        0.27        7.88      5.24 o 
  -2  15   5        0.45       10.37      5.13 o 
  -1  15   5       50.34       49.24      7.75 o 
   0  15   5        7.59       11.68      5.23 o 
   1  15   5      150.96      137.21     21.37 o 
   2  15   5        0.47        3.69      5.31 o 
   3  15   5       18.33        2.49     10.12 o 
   4  15   5        0.27        1.19      7.89 o 
  -4  16   5        3.46        1.69      4.75 o 
  -3  16   5        2.00        9.47      6.98 o 
  -2  16   5       31.21       35.33      8.34 o 
  -1  16   5       66.17       66.50     17.10 o 
   0  16   5       45.41       32.12      7.00 o 
 -18   0   6       23.70       51.55     16.38 o 
 -17   0   6        2.51        1.45     12.04 o 
 -16   0   6       42.46       37.56      8.19 o 
 -15   0   6       24.14       27.46      7.52 o 
 -14   0   6       36.56       29.97      6.94 o 
 -13   0   6      278.10      276.65     13.58 o 
 -12   0   6        0.09        2.66      4.86 o 
 -11   0   6      102.69      105.61      9.20 o 
 -10   0   6       72.27      106.30      8.68 o 
  -9   0   6      529.64      485.64     14.98 o 
  -8   0   6       33.02       52.66     11.56 o 
  -7   0   6        2.34        6.26      3.01 o 
  -6   0   6      903.15      923.66     15.67 o 
  -5   0   6      310.69      274.52      9.11 o 
  -4   0   6     1056.43     1079.81     21.92 o 
  -3   0   6     1003.05      962.59     19.93 o 
  -2   0   6     2129.36     2374.84     39.01 o 
  -1   0   6      173.13      167.83      7.84 o 
   0   0   6      576.58      492.86     12.95 o 
   1   0   6       10.85        6.23      2.55 o 
   2   0   6       37.73       37.09      3.98 o 
   3   0   6      435.98      524.97     20.72 o 
   4   0   6      294.95      355.06     12.25 o 
   5   0   6      703.61      650.21     17.36 o 
   6   0   6       18.80       20.37      5.42 o 
   7   0   6       72.32       91.29      8.68 o 
   8   0   6      107.57      106.45      9.52 o 
   9   0   6      184.48      169.56     12.09 o 
  10   0   6      189.96      188.40     12.60 o 
  11   0   6      329.35      333.76     36.86 o 
  12   0   6       82.57       76.35      7.67 o 
  13   0   6       56.32       51.18      8.56 o 
 -18   1   6       11.22       25.15     12.29 o 
 -17   1   6       22.20       21.36     20.72 o 
 -16   1   6      152.97      160.32      9.19 o 
 -15   1   6       30.95       31.01      5.31 o 
 -14   1   6       59.49       47.36      5.74 o 
 -13   1   6      264.63      254.05      9.33 o 
 -12   1   6       29.54       33.59      4.57 o 
 -11   1   6       16.51        6.15      3.14 o 
 -10   1   6       75.99       65.76      5.00 o 
  -9   1   6       20.00       26.20      3.55 o 
  -8   1   6      201.21      200.22      8.55 o 
  -7   1   6        0.39       -0.83      2.47 o 
  -6   1   6      103.66      118.13      4.12 o 
  -5   1   6       37.76       43.69      3.60 o 
  -4   1   6      565.92      663.07     11.07 o 
  -3   1   6     1009.87     1050.57     14.93 o 
  -2   1   6        0.11        0.39      1.50 o 
  -1   1   6      136.93      152.61      6.05 o 
   0   1   6        5.75        9.11      1.96 o 
   1   1   6        8.52        6.29      1.68 o 
   2   1   6      106.41      113.15      4.11 o 
   3   1   6        1.60        1.15      2.39 o 
   4   1   6        7.98        8.34      2.88 o 
   5   1   6      224.25      245.80     10.50 o 
   6   1   6       41.59       41.99      4.58 o 
   7   1   6       38.86       47.96      4.87 o 
   8   1   6       87.95       84.47      6.31 o 
   9   1   6      137.90      150.80      8.69 o 
  10   1   6        4.24        7.87      4.44 o 
  11   1   6       84.30       91.75      7.31 o 
  12   1   6       82.09       73.30      7.30 o 
  13   1   6        0.66       -4.04      4.06 o 
 -18   2   6        7.25       16.72      9.70 o 
 -17   2   6       80.12       83.23     21.44 o 
 -16   2   6       46.16       50.70      6.26 o 
 -15   2   6       22.74       22.27      4.88 o 
 -14   2   6       18.44       16.42      4.56 o 
 -13   2   6       49.67       42.17      6.95 o 
 -12   2   6        0.00        0.96      3.46 o 
 -11   2   6       14.19        8.06      3.39 o 
 -10   2   6        1.21        0.23      3.13 o 
  -9   2   6      359.77      398.71     12.45 o 
  -8   2   6       87.61       93.02      5.11 o 
  -7   2   6        3.48       -0.17      1.95 o 
  -6   2   6       56.52       42.18      4.51 o 
  -5   2   6      409.78      507.18      8.31 o 
  -4   2   6       14.01        3.02      1.56 o 
  -3   2   6      800.86      688.79     14.37 o 
  -2   2   6      182.64      172.20      9.09 o 
  -1   2   6      126.07      124.58     11.52 o 
   0   2   6     1028.35     1019.83     14.46 o 
   1   2   6      544.01      636.47      8.05 o 
   2   2   6      313.84      325.25      6.99 o 
   3   2   6       16.33       16.14      2.99 o 
   4   2   6       81.36      107.67      5.42 o 
   5   2   6       61.90       60.97      6.12 o 
   6   2   6       26.26       26.70      4.94 o 
   7   2   6        1.48        3.19      3.54 o 
   8   2   6      182.20      182.80      7.86 o 
   9   2   6       18.47       15.50      4.44 o 
  10   2   6      191.26      156.87     12.24 o 
  11   2   6      145.14      154.70     10.07 o 
  12   2   6       19.99       34.84      7.76 o 
  13   2   6        1.30        1.20      4.95 o 
 -18   3   6        0.01        9.38      8.84 o 
 -17   3   6       85.85      105.45     13.01 o 
 -16   3   6       48.34       39.87      6.61 o 
 -15   3   6       54.42       51.63      6.04 o 
 -14   3   6        8.60        9.47      4.26 o 
 -13   3   6       45.44       38.57      5.18 o 
 -12   3   6       21.07       32.22      4.78 o 
 -11   3   6       17.51       15.16      3.76 o 
 -10   3   6      338.84      311.38      9.14 o 
  -9   3   6        8.15       10.44      2.88 o 
  -8   3   6      718.29      745.24     13.29 o 
  -7   3   6      172.25      167.78      5.97 o 
  -6   3   6        0.37        2.29      1.67 o 
  -5   3   6      389.33      393.13      6.22 o 
  -4   3   6     2860.49     3067.74     35.70 o 
  -3   3   6       11.19        7.54      3.14 o 
  -2   3   6     1547.12     1656.65     24.05 o 
  -1   3   6     2323.18     2610.50     34.88 o 
   0   3   6       39.85       38.23      4.12 o 
   1   3   6      833.80      803.69     12.25 o 
   2   3   6       42.19       36.25      3.21 o 
   3   3   6      419.59      410.97      8.96 o 
   4   3   6      290.95      322.94      8.19 o 
   5   3   6        1.14        2.76      3.01 o 
   6   3   6        0.51       -2.07      3.10 o 
   7   3   6       10.08        2.16      3.59 o 
   8   3   6      222.98      198.72      8.11 o 
   9   3   6       50.87       47.83      6.55 o 
  10   3   6        5.71        2.39      5.07 o 
  11   3   6       81.20       81.80     10.31 o 
  12   3   6        1.36       -9.31      6.98 o 
  13   3   6       37.72       37.56      7.36 o 
 -18   4   6        6.39       12.31      9.18 o 
 -17   4   6       23.81       29.99      8.98 o 
 -16   4   6       11.98        7.56      5.52 o 
 -15   4   6        0.13        3.91      4.62 o 
 -14   4   6      231.85      255.02      9.84 o 
 -13   4   6      668.66      691.70     25.66 o 
 -12   4   6      140.30      149.35      7.98 o 
 -11   4   6      186.53      222.71      8.59 o 
 -10   4   6      585.22      626.62     13.06 o 
  -9   4   6      158.79      164.06      6.98 o 
  -8   4   6      369.93      354.84     11.98 o 
  -7   4   6      166.29      174.21      8.90 o 
  -6   4   6       12.34       11.54      2.57 o 
  -5   4   6      426.07      402.39      7.39 o 
  -4   4   6     1572.87     1534.51     24.01 o 
  -3   4   6       19.63        9.37      2.82 o 
  -2   4   6        1.53        3.42      2.12 o 
  -1   4   6      329.74      344.90      8.79 o 
   0   4   6      742.86      771.83     12.50 o 
   1   4   6      448.01      458.64      8.03 o 
   2   4   6       51.62       56.10      3.18 o 
   3   4   6      245.46      283.27      9.87 o 
   4   4   6      377.03      404.39      8.03 o 
   5   4   6        0.03       -0.47      3.61 o 
   6   4   6        0.49       -6.53      4.93 o 
   7   4   6       33.16       29.92      9.64 o 
   8   4   6       13.47       12.30      5.02 o 
   9   4   6        2.88       -2.99      4.94 o 
  10   4   6      106.82      102.60     12.77 o 
  11   4   6       55.92       60.47     10.05 o 
  12   4   6       12.64       13.90      8.15 o 
  13   4   6        9.64        4.42      9.64 o 
 -18   5   6        4.81        7.04      8.78 o 
 -17   5   6        3.04       12.53      8.50 o 
 -16   5   6        1.00        9.04      5.70 o 
 -15   5   6      131.79      147.33      9.06 o 
 -14   5   6        3.17        3.66      4.34 o 
 -13   5   6      113.19      121.81      7.61 o 
 -12   5   6       10.27        9.39      4.21 o 
 -11   5   6     2200.30     2330.21     27.45 o 
 -10   5   6       35.41       38.48      6.00 o 
  -9   5   6      243.05      276.36     16.08 o 
  -8   5   6      604.86      665.90     15.36 o 
  -7   5   6       14.45       18.66      4.07 o 
  -6   5   6      129.92      137.30      5.35 o 
  -5   5   6      677.64      760.55     12.62 o 
  -4   5   6       73.34       58.24      3.96 o 
  -3   5   6       92.16       89.43      4.09 o 
  -2   5   6      628.80      648.04     11.01 o 
  -1   5   6       32.36       38.83      4.53 o 
   0   5   6      272.91      224.94      6.35 o 
   1   5   6       62.49       69.65      4.87 o 
   2   5   6     1070.86     1112.50     20.49 o 
   3   5   6       26.85       37.58      6.30 o 
   4   5   6       19.00       29.72      4.96 o 
   5   5   6      549.32      586.09     18.74 o 
   6   5   6      468.05      454.76     17.20 o 
   7   5   6      119.02      105.91     10.56 o 
   8   5   6      273.27      254.45     19.27 o 
   9   5   6        9.80       14.58      7.81 o 
  10   5   6        1.71       -1.20      7.47 o 
  11   5   6       32.53       38.55      9.36 o 
  12   5   6       12.43       10.58      9.02 o 
  13   5   6      104.78       90.69     12.55 o 
 -17   6   6       11.07       16.09      9.02 o 
 -16   6   6        6.02       13.06      5.58 o 
 -15   6   6       15.23       20.42      6.22 o 
 -14   6   6      144.32      140.14     20.45 o 
 -13   6   6      117.12      122.98      9.51 o 
 -12   6   6       19.48       28.52      5.83 o 
 -11   6   6       96.56      100.59      6.50 o 
 -10   6   6      787.88      890.31     23.66 o 
  -9   6   6       22.02       26.29      5.95 o 
  -8   6   6     1129.48     1121.92     26.02 o 
  -7   6   6      161.04      156.00      9.81 o 
  -6   6   6      360.58      330.22     13.47 o 
  -5   6   6     1580.83     1617.44     25.51 o 
  -4   6   6      310.60      270.88      7.40 o 
  -3   6   6      310.69      381.30     12.59 o 
  -2   6   6       86.95       73.62      4.90 o 
  -1   6   6        0.38        2.11      1.95 o 
   0   6   6      558.71      523.92     12.79 o 
   1   6   6      308.84      342.55     10.65 o 
   2   6   6      535.16      588.25     20.10 o 
   3   6   6        0.02        2.56      3.53 o 
   4   6   6      655.89      669.62     15.51 o 
   5   6   6       54.83       54.41      6.01 o 
   6   6   6      223.42      215.80     20.96 o 
   7   6   6       54.76       44.43     11.08 o 
   8   6   6        0.93       -8.43      6.47 o 
   9   6   6        7.13       17.01      7.66 o 
  10   6   6       19.46       17.88      8.91 o 
  11   6   6       54.25       63.01     10.73 o 
  12   6   6       82.66       77.27     11.72 o 
 -17   7   6       35.97       44.79     17.03 o 
 -16   7   6        3.35       16.56      6.01 o 
 -15   7   6       17.60       15.14      9.49 o 
 -14   7   6      107.50      106.31      9.05 o 
 -13   7   6       85.63       86.74      8.52 o 
 -12   7   6      374.73      355.14     13.07 o 
 -11   7   6      308.83      313.69      9.60 o 
 -10   7   6       33.44       30.88      5.37 o 
  -9   7   6      278.96      285.56     13.23 o 
  -8   7   6      427.46      389.32     15.13 o 
  -7   7   6      112.01      102.59      9.02 o 
  -6   7   6      362.33      365.58     13.79 o 
  -5   7   6        4.81       11.39      3.37 o 
  -4   7   6      283.43      285.39      7.98 o 
  -3   7   6      358.11      395.22     10.42 o 
  -2   7   6      849.95      843.71     16.15 o 
  -1   7   6      104.03      113.62      7.30 o 
   0   7   6      210.51      177.53      8.21 o 
   1   7   6      447.44      458.13     15.77 o 
   2   7   6       66.50       67.13      6.49 o 
   3   7   6        2.56       -0.73      3.81 o 
   4   7   6        0.02        0.75      4.10 o 
   5   7   6       87.82       89.89      9.70 o 
   6   7   6       37.17       20.60      7.27 o 
   7   7   6      195.96      192.73     19.27 o 
   8   7   6      108.15      102.02     21.92 o 
   9   7   6      235.19      271.45     42.40 o 
  10   7   6        0.52      -10.98      7.32 o 
  11   7   6       17.78        4.17      8.34 o 
  12   7   6       35.54       47.32     11.07 o 
 -16   8   6       51.27       53.72      8.15 o 
 -15   8   6        5.32       17.84      6.09 o 
 -14   8   6        0.05        3.01      5.67 o 
 -13   8   6      555.80      641.12     17.69 o 
 -12   8   6        1.79        8.48      4.36 o 
 -11   8   6      426.93      463.07     11.69 o 
 -10   8   6      332.05      334.95     14.94 o 
  -9   8   6        2.19       13.97      5.79 o 
  -8   8   6      516.29      533.54     33.72 o 
  -7   8   6        8.03        7.11      5.06 o 
  -6   8   6      324.86      356.76     14.69 o 
  -5   8   6      370.73      381.57     11.56 o 
  -4   8   6       22.10       24.23      9.88 o 
  -3   8   6      219.08      231.29     11.07 o 
  -2   8   6      289.08      244.99      9.08 o 
  -1   8   6        5.18       12.80      4.07 o 
   0   8   6       93.15       91.69      9.96 o 
   1   8   6       33.76       30.88      5.23 o 
   2   8   6      149.96      152.09      7.93 o 
   3   8   6       96.34      111.38      8.21 o 
   4   8   6      330.83      332.10     11.71 o 
   5   8   6        1.68        4.01      4.60 o 
   6   8   6        2.12        3.58      6.79 o 
   7   8   6      190.36      207.69     14.94 o 
   8   8   6      238.96      235.34     16.52 o 
   9   8   6      161.54      137.56     13.79 o 
  10   8   6        0.18        3.26      8.30 o 
  11   8   6       25.06       24.00     11.56 o 
 -15   9   6        5.91        5.77      8.91 o 
 -14   9   6        0.79        1.22      6.79 o 
 -13   9   6        0.22        3.32      6.45 o 
 -12   9   6       18.07       21.55      5.74 o 
 -11   9   6       93.56       92.87      7.75 o 
 -10   9   6      110.57      107.05      7.92 o 
  -9   9   6      321.81      336.68     26.02 o 
  -8   9   6      764.93      740.49     21.88 o 
  -7   9   6      195.35      216.73     12.25 o 
  -6   9   6      243.22      224.54     14.65 o 
  -5   9   6      256.71      275.86     12.59 o 
  -4   9   6       24.49       21.20      7.71 o 
  -3   9   6       95.24       97.61     20.23 o 
  -2   9   6       13.36       19.84      4.34 o 
  -1   9   6       28.46       56.63      6.02 o 
   0   9   6      917.27      884.38     18.82 o 
   1   9   6       67.55       80.33      9.14 o 
   2   9   6        0.01        0.51      3.86 o 
   3   9   6     1383.00     1423.82     35.05 o 
   4   9   6       20.40       14.67      5.41 o 
   5   9   6      810.71      762.90     18.55 o 
   6   9   6       35.58       41.91      8.86 o 
   7   9   6       21.26       30.45      8.44 o 
   8   9   6       35.56       25.53     12.77 o 
   9   9   6        0.37       -2.15      8.09 o 
  10   9   6        4.80       15.18      8.98 o 
  11   9   6        1.32        0.43     13.49 o 
 -15  10   6        2.75        4.82      9.64 o 
 -14  10   6        2.05        5.30      9.64 o 
 -13  10   6       39.22       38.54     11.56 o 
 -12  10   6       10.18       12.96      6.79 o 
 -11  10   6       12.45       20.73      6.93 o 
 -10  10   6        3.77        4.27      4.79 o 
  -9  10   6       82.43       71.05      9.02 o 
  -8  10   6      136.74      114.34     10.89 o 
  -7  10   6       72.76       69.22      7.03 o 
  -6  10   6       19.28       13.22      6.02 o 
  -5  10   6        1.24        0.35      8.19 o 
  -4  10   6      579.63      574.06     18.22 o 
  -3  10   6      116.30      148.50     10.89 o 
  -2  10   6        8.54        3.13      5.45 o 
  -1  10   6       22.63       14.66      5.40 o 
   0  10   6      982.55     1026.34     48.07 o 
   1  10   6        0.83        2.21      3.77 o 
   2  10   6      330.99      351.73     12.68 o 
   3  10   6       17.85        7.71      6.13 o 
   4  10   6       76.61       72.76      7.69 o 
   5  10   6        0.14        7.02      5.24 o 
   6  10   6       16.52       10.76     11.56 o 
   7  10   6        0.16        4.72     13.97 o 
   8  10   6       10.91        0.90      7.81 o 
   9  10   6        2.59        7.23      8.52 o 
  10  10   6        2.30       22.20      9.86 o 
 -14  11   6       20.35       14.45     11.08 o 
 -13  11   6       11.44        6.74      9.64 o 
 -12  11   6        9.77        4.37      6.58 o 
 -11  11   6       19.35       12.75     10.12 o 
 -10  11   6       99.08      126.26     11.11 o 
  -9  11   6       22.06       24.70      6.79 o 
  -8  11   6      184.46      207.73     41.19 o 
  -7  11   6      117.02      122.58     10.50 o 
  -6  11   6      111.10      105.82     19.27 o 
  -5  11   6      242.29      243.55     13.25 o 
  -4  11   6      123.71      142.39     10.69 o 
  -3  11   6       28.95       43.69      7.32 o 
  -2  11   6      314.49      305.82     11.57 o 
  -1  11   6       82.54       65.01      7.04 o 
   0  11   6       23.04       29.94      4.52 o 
   1  11   6      716.34      707.26     18.40 o 
   2  11   6       28.23       19.03      6.81 o 
   3  11   6      119.46      102.31      8.97 o 
   4  11   6       96.37       98.70     11.14 o 
   5  11   6       50.45       54.12      8.36 o 
   6  11   6        5.45        5.41      9.39 o 
   7  11   6        5.71       11.24      8.34 o 
   8  11   6        9.93       14.57      8.50 o 
   9  11   6       10.56        8.19      9.25 o 
 -13  12   6        1.79        4.82     10.60 o 
 -12  12   6       20.56       13.73      7.66 o 
 -11  12   6        6.34        5.86      6.98 o 
 -10  12   6       36.03       30.29     11.32 o 
  -9  12   6       71.37       63.55     13.01 o 
  -8  12   6       96.05      117.07     13.01 o 
  -4  12   6       19.07       14.45      9.15 o 
  -3  12   6      653.80      721.71     30.35 o 
  -2  12   6      274.97      279.10     12.98 o 
  -1  12   6      204.19      190.50      9.33 o 
   0  12   6       49.46       51.60      5.99 o 
   1  12   6      146.21      146.15     12.43 o 
   2  12   6       31.42       31.41      7.61 o 
   3  12   6      222.34      232.32     12.11 o 
   4  12   6        3.76        3.09      5.02 o 
   5  12   6       65.31       75.50     14.12 o 
   6  12   6        2.79        6.02      8.18 o 
   7  12   6        6.96        1.93      8.18 o 
   8  12   6       18.49        2.50      9.18 o 
 -11  13   6        6.87        2.21      6.98 o 
 -10  13   6        0.15       -7.99      5.32 o 
  -9  13   6        0.04       13.01      7.06 o 
  -8  13   6       19.15       28.91     10.12 o 
  -7  13   6        0.58       10.12      8.67 o 
  -3  13   6       36.37       26.02     11.08 o 
  -2  13   6      141.00      141.34     13.11 o 
  -1  13   6       84.08       72.31      9.67 o 
   0  13   6      161.61      128.64     17.83 o 
   1  13   6       34.96       46.95      7.41 o 
   2  13   6        6.44        8.04      5.59 o 
   3  13   6        2.33       -3.80      5.27 o 
   4  13   6        2.78        7.20      5.72 o 
   5  13   6        0.03        8.54      5.74 o 
   6  13   6        0.07       10.57      6.47 o 
  -9  14   6       20.17       21.68     10.60 o 
  -8  14   6       20.96       25.53     10.60 o 
  -3  14   6        8.77        8.91      6.13 o 
  -2  14   6       45.92       48.51      8.78 o 
  -1  14   6       50.23       35.96     19.27 o 
   0  14   6        1.48       -2.31      4.82 o 
   1  14   6       19.95       21.83     17.34 o 
   2  14   6       19.64       21.70      7.81 o 
   3  14   6        0.57        8.17      7.71 o 
   4  14   6        0.01        1.02      6.59 o 
  -7  15   6        3.18       16.38     10.12 o 
  -5  15   6       20.85       45.29     12.04 o 
  -4  15   6       54.06       55.40     13.97 o 
  -3  15   6        2.28        6.99      6.13 o 
  -2  15   6        7.17        5.79      6.64 o 
  -1  15   6      152.65      146.44     13.79 o 
   0  15   6       47.49       55.77      9.88 o 
   1  15   6      115.22       81.90     15.90 o 
   2  15   6        1.49        5.30      8.67 o 
 -18   1   7       19.85       22.64      9.88 o 
 -17   1   7        0.42        0.55      4.50 o 
 -16   1   7       63.71       66.41      6.91 o 
 -15   1   7        4.35       -3.30      4.73 o 
 -14   1   7      316.04      349.05     12.45 o 
 -13   1   7      286.45      270.58      9.84 o 
 -12   1   7       12.86       12.10      4.01 o 
 -11   1   7        3.08        0.69      3.32 o 
 -10   1   7      794.01      734.75     16.06 o 
  -9   1   7     1109.99     1131.32     18.11 o 
  -8   1   7       59.47       65.48      4.75 o 
  -7   1   7       86.41       75.70      5.11 o 
  -6   1   7     1315.55     1330.00     14.74 o 
  -5   1   7       71.31       69.97      3.78 o 
  -4   1   7     2339.80     2373.39     40.19 o 
  -3   1   7      427.65      341.03     14.75 o 
  -2   1   7       19.60        2.41      2.28 o 
  -1   1   7      195.18      194.07      7.31 o 
   0   1   7       92.40      109.38     14.65 o 
   1   1   7      177.32      187.96      5.05 o 
   2   1   7      900.69      992.56     13.91 o 
   3   1   7       97.48      107.51      5.75 o 
   4   1   7      139.15      139.06      6.61 o 
   5   1   7        6.01       11.82      3.66 o 
   6   1   7      178.07      201.98     11.16 o 
   7   1   7      263.21      281.06     10.69 o 
   8   1   7      180.43      182.47      8.79 o 
   9   1   7       20.35       16.43      4.72 o 
  10   1   7       64.62       77.97     12.73 o 
  11   1   7       19.07       26.43      6.49 o 
  12   1   7        0.18        5.45      5.90 o 
 -18   2   7       64.03       60.65     11.57 o 
 -17   2   7        0.00        6.60      4.97 o 
 -16   2   7      113.01      125.62     11.06 o 
 -15   2   7      244.43      244.99     13.56 o 
 -14   2   7        0.92       14.19      4.80 o 
 -13   2   7       82.21       95.94      7.07 o 
 -12   2   7      516.41      507.37     12.59 o 
 -11   2   7      124.22      127.21      7.09 o 
 -10   2   7       23.85       19.86      4.02 o 
  -9   2   7        4.79        1.70      2.85 o 
  -8   2   7       10.02        9.04      2.67 o 
  -7   2   7       48.81       43.31      3.19 o 
  -6   2   7      138.02      118.68      4.99 o 
  -5   2   7       50.25       56.01      4.29 o 
  -4   2   7      671.15      633.30     11.89 o 
  -3   2   7      347.99      324.07      9.12 o 
  -2   2   7      646.10      665.88     13.51 o 
  -1   2   7       45.05       33.11      3.98 o 
   0   2   7        3.57       -0.30      2.26 o 
   1   2   7       50.39       57.76      3.63 o 
   2   2   7        5.41       11.12      2.67 o 
   3   2   7      453.22      472.48     10.18 o 
   4   2   7      440.89      470.74     10.48 o 
   5   2   7      286.67      270.22      8.48 o 
   6   2   7      148.56      143.24      7.38 o 
   7   2   7       82.36       80.07      9.90 o 
   8   2   7        0.08        3.85      4.11 o 
   9   2   7       68.68       76.55      9.39 o 
  10   2   7      252.91      245.35     25.41 o 
  11   2   7        9.29       12.23      8.15 o 
  12   2   7       16.39       15.76      8.00 o 
 -18   3   7        0.17       -2.51      8.50 o 
 -17   3   7        0.39       -3.07      4.86 o 
 -16   3   7       12.17       18.31      5.37 o 
 -15   3   7      155.80      159.68      9.11 o 
 -14   3   7        3.84        2.76      4.11 o 
 -13   3   7      128.51      135.96      8.30 o 
 -12   3   7      341.50      338.87     10.51 o 
 -11   3   7      195.93      172.27      8.01 o 
 -10   3   7       76.39       89.80      7.39 o 
  -9   3   7      327.78      334.46     11.27 o 
  -8   3   7       61.07       61.35      6.68 o 
  -7   3   7       33.12       40.86      4.50 o 
  -6   3   7       14.90       16.88      3.20 o 
  -5   3   7      274.82      277.91      8.35 o 
  -4   3   7      620.45      546.05     14.11 o 
  -3   3   7     1633.35     1697.78     25.53 o 
  -2   3   7      335.65      386.76     11.61 o 
  -1   3   7        0.23       -2.04      2.62 o 
   0   3   7      511.46      557.70     10.87 o 
   1   3   7       11.52       14.08      2.70 o 
   2   3   7        1.18        3.13      2.45 o 
   3   3   7      497.46      517.48     15.02 o 
   4   3   7       73.40       75.20      5.42 o 
   5   3   7       19.47       20.75      3.96 o 
   6   3   7       85.25       76.62      6.68 o 
   7   3   7      127.68      112.98      8.31 o 
   8   3   7       13.18       11.30      5.16 o 
   9   3   7        2.29       -0.37      6.64 o 
  10   3   7      100.31       94.81     11.23 o 
  11   3   7       15.08       14.10      8.34 o 
  12   3   7       25.70       29.62      9.52 o 
 -18   4   7        5.30        5.09      6.55 o 
 -17   4   7       59.62       51.69      8.15 o 
 -16   4   7       21.34        7.92      4.85 o 
 -15   4   7       50.27       53.80      6.28 o 
 -14   4   7      158.52      159.33      9.74 o 
 -13   4   7        1.09       11.41      4.37 o 
 -12   4   7      175.21      199.87      8.91 o 
 -11   4   7      425.84      441.50     11.73 o 
 -10   4   7      686.09      710.08     14.38 o 
  -9   4   7      322.51      303.43     10.56 o 
  -8   4   7       29.52       12.13      3.74 o 
  -7   4   7      178.08      150.96      7.39 o 
  -6   4   7      121.77      124.44      6.68 o 
  -5   4   7        2.86        5.77      2.30 o 
  -4   4   7      234.16      249.37      8.15 o 
  -3   4   7       68.57       58.13      5.49 o 
  -2   4   7       31.86       21.23      2.98 o 
  -1   4   7       10.37        9.54      3.95 o 
   0   4   7      244.06      247.88      7.26 o 
   1   4   7      639.34      641.31     10.45 o 
   2   4   7       56.45       35.29      3.68 o 
   3   4   7       19.13       21.91      4.46 o 
   4   4   7       71.58       57.04      8.43 o 
   5   4   7       61.61       84.55      9.36 o 
   6   4   7      136.15      133.45     19.27 o 
   7   4   7       45.02       49.85      7.10 o 
   8   4   7        1.75        5.48      5.08 o 
   9   4   7        8.05       10.89      7.61 o 
  10   4   7        1.54       -0.69      7.32 o 
  11   4   7        2.20        2.31      7.66 o 
  12   4   7        4.54        0.32      8.30 o 
 -17   5   7       34.28       48.37      8.19 o 
 -16   5   7        6.64        9.66      5.18 o 
 -15   5   7        0.01       -1.80      4.23 o 
 -14   5   7        5.06        9.77      5.94 o 
 -13   5   7      135.29      131.86      8.29 o 
 -12   5   7       48.02       51.53      5.82 o 
 -11   5   7      295.02      295.04     10.06 o 
 -10   5   7        0.00        2.91      4.22 o 
  -9   5   7      128.35      138.29      8.87 o 
  -8   5   7       97.44      111.35      7.60 o 
  -7   5   7       29.88       36.67      4.89 o 
  -6   5   7        0.07        0.29      2.28 o 
  -5   5   7      920.66      882.57     16.09 o 
  -4   5   7        7.34        2.70      3.57 o 
  -3   5   7       17.52        8.15      6.26 o 
  -2   5   7      411.58      505.91     11.62 o 
  -1   5   7      124.15      127.24      5.89 o 
   0   5   7     1082.72     1116.51     16.96 o 
   1   5   7      441.87      449.98     12.69 o 
   2   5   7        4.57        8.67      4.31 o 
   3   5   7     1244.35     1246.70     28.77 o 
   4   5   7      674.09      616.33     31.80 o 
   5   5   7      141.53      139.79     24.57 o 
   6   5   7       97.57      112.02     11.04 o 
   7   5   7        3.90        2.45      6.64 o 
   8   5   7      126.50      106.63     11.57 o 
   9   5   7       58.43       51.35      9.70 o 
  10   5   7        0.04        6.02      7.84 o 
  11   5   7        0.13       -3.73      7.96 o 
  12   5   7        0.99       -0.78     10.12 o 
 -17   6   7        0.25       16.34      6.99 o 
 -16   6   7        0.22       12.18      6.90 o 
 -15   6   7        7.73        9.05      5.81 o 
 -14   6   7       49.62       59.41      7.51 o 
 -13   6   7       61.90       62.65      6.54 o 
 -12   6   7      321.69      367.23     12.10 o 
 -11   6   7      129.70      143.95      8.18 o 
 -10   6   7       33.17       38.81      4.99 o 
  -9   6   7      434.38      422.82     16.00 o 
  -8   6   7        3.36        7.47      6.50 o 
  -7   6   7       25.27       18.86      5.54 o 
  -6   6   7      380.23      380.00     15.42 o 
  -5   6   7       52.33       48.57      4.03 o 
  -4   6   7      181.86      170.83      6.09 o 
  -3   6   7       22.18       15.83      2.86 o 
  -2   6   7       22.58       22.66      5.61 o 
  -1   6   7       69.34       67.04      6.02 o 
   0   6   7       82.03       97.27      7.02 o 
   1   6   7      126.63      122.73      8.23 o 
   2   6   7       58.75       49.35      6.30 o 
   3   6   7       22.48       27.29      7.71 o 
   4   6   7       40.37       40.68      7.96 o 
   5   6   7       26.98       32.04     11.56 o 
   6   6   7      100.25       98.75     14.21 o 
   7   6   7      269.09      246.31     14.30 o 
   8   6   7      156.48      155.90     15.42 o 
   9   6   7       14.72       22.93     10.12 o 
  10   6   7       38.48       35.59      9.70 o 
  11   6   7        0.02       16.97     10.84 o 
 -16   7   7       44.11       46.57     11.62 o 
 -15   7   7        5.97        3.70      5.83 o 
 -14   7   7        7.72       21.76      7.51 o 
 -13   7   7       95.39      102.99      9.03 o 
 -12   7   7       31.93       20.89      5.80 o 
 -11   7   7      137.08      152.79      9.64 o 
 -10   7   7       82.77       98.40     10.84 o 
  -9   7   7      131.59      113.35     10.05 o 
  -8   7   7      269.90      244.57     12.26 o 
  -7   7   7      330.14      320.43     13.61 o 
  -6   7   7       20.27       19.54      4.93 o 
  -5   7   7       27.50       40.17      5.27 o 
  -4   7   7        4.27        1.90      3.42 o 
  -3   7   7       18.40       20.24      4.20 o 
  -2   7   7      124.67      123.59      9.88 o 
  -1   7   7      381.33      367.67     11.87 o 
   0   7   7        0.16        4.25      3.98 o 
   1   7   7       27.24       22.78      5.08 o 
   2   7   7       25.53       26.58      5.66 o 
   3   7   7        0.21       -1.85      4.10 o 
   4   7   7       27.87       18.66      5.24 o 
   5   7   7      106.12      106.48     19.51 o 
   6   7   7        0.06        9.21      7.47 o 
   7   7   7       58.66       53.95      9.70 o 
   8   7   7      106.27       83.84     11.23 o 
   9   7   7       78.13       79.52     17.59 o 
  10   7   7        0.06       -7.02      7.81 o 
  11   7   7        6.94        4.01      8.68 o 
 -16   8   7        3.70        6.33      6.34 o 
 -15   8   7        2.07       11.29      6.17 o 
 -14   8   7        0.00        6.69      5.46 o 
 -13   8   7       68.65       62.85      7.56 o 
 -12   8   7       67.06       70.06      7.67 o 
 -11   8   7      353.09      369.10     16.46 o 
 -10   8   7      396.84      400.34     17.02 o 
  -9   8   7       54.66       63.74      9.88 o 
  -8   8   7      225.59      218.25     14.45 o 
  -7   8   7      211.59      215.12     11.92 o 
  -6   8   7      525.44      516.27     14.28 o 
  -5   8   7      196.13      202.55      9.54 o 
  -4   8   7      253.17      244.88     16.38 o 
  -3   8   7       48.35       34.80      5.23 o 
  -2   8   7      361.31      375.58     10.35 o 
  -1   8   7       35.96       35.99      8.10 o 
   0   8   7      166.50      195.62     10.10 o 
   1   8   7      964.61     1018.27     21.41 o 
   2   8   7       63.99       62.49      7.22 o 
   3   8   7       25.67       16.14      6.19 o 
   4   8   7      474.59      399.45     13.16 o 
   5   8   7      105.63       92.71     10.90 o 
   6   8   7        5.56       10.97      7.47 o 
   7   8   7        5.19       23.48      8.68 o 
   8   8   7       13.38       15.11      8.84 o 
   9   8   7       23.33       15.33      9.47 o 
  10   8   7       56.55       51.38     21.68 o 
 -15   9   7       59.57       55.40     13.97 o 
 -14   9   7        9.10       13.49      9.64 o 
 -13   9   7       13.25       27.89      7.66 o 
 -12   9   7       65.88       66.58     10.05 o 
 -11   9   7        3.05        0.45      7.47 o 
 -10   9   7        0.00       -7.99      5.32 o 
  -9   9   7       58.78       75.48     15.42 o 
  -8   9   7        4.40        1.76      6.50 o 
  -7   9   7       17.54       24.82      5.03 o 
  -6   9   7      229.16      201.86      9.91 o 
  -5   9   7       62.10       55.21      6.46 o 
  -4   9   7        2.69       -0.56      3.90 o 
  -3   9   7        1.45        2.96      4.54 o 
  -2   9   7      586.57      552.29     29.37 o 
  -1   9   7       84.80       80.90     12.05 o 
   0   9   7      193.24      197.16     10.17 o 
   1   9   7      942.18      894.21     40.19 o 
   2   9   7      600.40      549.69     25.32 o 
   3   9   7      348.41      379.51     13.28 o 
   4   9   7        0.38        4.73      5.08 o 
   5   9   7      138.21      108.02     11.91 o 
   6   9   7      213.64      188.45     36.86 o 
   7   9   7        0.23        5.62      8.00 o 
   8   9   7       17.51       28.97     12.04 o 
   9   9   7       17.72       11.67      9.70 o 
 -14  10   7       10.53       23.61     11.56 o 
 -13  10   7       78.04       52.03     13.49 o 
 -12  10   7       43.10       41.92     12.04 o 
 -11  10   7       11.70       29.95      8.15 o 
 -10  10   7        4.47        9.03      6.45 o 
  -9  10   7       12.50        8.91      6.47 o 
  -8  10   7      227.94      233.31     14.54 o 
  -7  10   7        8.42        8.31      4.97 o 
  -6  10   7      300.67      276.15     11.40 o 
  -5  10   7      217.43      205.33     10.20 o 
  -4  10   7      207.46      202.08     13.11 o 
  -3  10   7      270.62      260.95     10.62 o 
  -2  10   7      388.72      395.83     22.76 o 
  -1  10   7       34.65       37.31     10.95 o 
   0  10   7       31.40       26.18      7.13 o 
   1  10   7        6.22       10.54      5.32 o 
   2  10   7      614.29      619.04     16.94 o 
   3  10   7       84.63       85.50      8.42 o 
   4  10   7        3.54        0.10      5.03 o 
   5  10   7      100.00       96.85     11.41 o 
   6  10   7       46.34       48.97      9.86 o 
   7  10   7        0.04        4.02      8.00 o 
   8  10   7        0.41       -7.67      7.81 o 
   9  10   7       12.19       19.47      9.88 o 
 -13  11   7        0.06        3.37      9.64 o 
 -12  11   7        5.34        6.74      9.64 o 
 -11  11   7        1.14       -5.30      7.23 o 
 -10  11   7       46.80       64.56     14.45 o 
  -9  11   7       37.64       51.07     13.97 o 
  -8  11   7      247.37      216.92     17.40 o 
  -7  11   7        6.64       13.44      5.72 o 
  -6  11   7      110.21      115.41      9.15 o 
  -5  11   7      115.63      133.63     11.56 o 
  -4  11   7      272.09      296.04     19.27 o 
  -3  11   7        5.29        2.70      5.90 o 
  -2  11   7      220.96      228.08     14.11 o 
  -1  11   7       26.47       43.83      8.18 o 
   0  11   7      143.32      153.52     12.59 o 
   1  11   7       25.94       28.49      6.00 o 
   2  11   7       81.42       77.75      8.25 o 
   3  11   7       13.04       12.61      7.59 o 
   4  11   7       21.85       17.00      6.21 o 
   5  11   7        0.04       -2.87      7.13 o 
   6  11   7        2.59       -8.32      6.93 o 
   7  11   7       16.08       31.14     10.54 o 
   8  11   7        0.71       -2.47      8.56 o 
 -12  12   7       14.27        2.89      9.64 o 
 -11  12   7        4.35       -7.71      7.71 o 
 -10  12   7        2.47       -1.45      9.64 o 
  -9  12   7       30.13       46.25     13.97 o 
  -8  12   7       72.36       65.52     15.42 o 
  -7  12   7       18.23        2.89      9.64 o 
  -6  12   7      178.72      196.57     20.72 o 
  -5  12   7       55.66       68.41     13.97 o 
  -4  12   7        0.03        1.84      5.90 o 
  -3  12   7        0.00        0.14      6.30 o 
  -2  12   7        5.71       15.76      7.27 o 
  -1  12   7      332.19      339.03     16.18 o 
   0  12   7        0.83        4.93      4.48 o 
   1  12   7       33.30       23.82      6.30 o 
   2  12   7        5.69        6.13      5.51 o 
   3  12   7        2.88        1.89      6.14 o 
   4  12   7       32.85       24.43      6.60 o 
   5  12   7        1.53        7.13      8.00 o 
   6  12   7       29.39       19.48     14.94 o 
 -10  13   7        1.63        0.48     10.12 o 
  -9  13   7        1.67       -6.74      9.64 o 
  -8  13   7        1.78       -3.85      9.64 o 
  -7  13   7        3.90       13.49     11.08 o 
  -2  13   7       62.34       59.74     13.97 o 
  -1  13   7       16.11       12.92      5.88 o 
   0  13   7        4.39        4.97      6.51 o 
   1  13   7       21.52       27.23      7.10 o 
   2  13   7       48.60       54.10      7.87 o 
   3  13   7        5.15       10.79      6.36 o 
   4  13   7       19.94       25.99      6.79 o 
   5  13   7       23.29        8.70     10.36 o 
  -8  14   7       14.53       28.91     13.49 o 
  -3  14   7        1.14       11.56      9.15 o 
  -2  14   7       18.49        7.93      6.93 o 
  -1  14   7       58.46       44.73      8.79 o 
   0  14   7       18.22       23.70      9.39 o 
   1  14   7        1.17        7.51      6.93 o 
   2  14   7        0.00        1.32      6.23 o 
   3  14   7       19.26       22.06      9.15 o 
  -4  15   7       28.30       25.05     11.56 o 
  -3  15   7       13.15       23.61     10.60 o 
  -2  15   7       93.13       73.71     15.90 o 
  -1  15   7        0.50       11.56      9.15 o 
 -18   0   8        0.36       -0.26      7.95 o 
 -17   0   8       12.76       25.62      8.79 o 
 -16   0   8      113.91      134.70     12.93 o 
 -15   0   8       26.51       23.80      7.61 o 
 -14   0   8      375.39      387.91     42.40 o 
 -13   0   8        0.23       -6.61      5.25 o 
 -12   0   8        3.12        3.61      6.99 o 
 -11   0   8        5.24       13.58      5.61 o 
 -10   0   8     1519.54     1536.53     32.70 o 
  -9   0   8        0.08       -1.06      4.17 o 
  -8   0   8      308.22      301.30     12.43 o 
  -7   0   8      745.74      633.34     17.36 o 
  -6   0   8      624.63      620.96     12.15 o 
  -5   0   8      460.07      446.61     19.27 o 
  -4   0   8     1653.93     1757.06     46.73 o 
  -3   0   8     3942.00     4106.49     64.90 o 
  -2   0   8       47.76       54.90      6.58 o 
  -1   0   8     3695.06     3666.82     59.11 o 
   0   0   8       94.87       84.09      6.21 o 
   1   0   8      171.53      167.11      8.39 o 
   2   0   8        1.18        0.34      3.31 o 
   3   0   8      392.02      404.18     14.31 o 
   4   0   8        1.60        1.93      5.30 o 
   5   0   8        9.52        9.44      5.76 o 
   6   0   8       78.53       92.29      9.36 o 
   7   0   8      167.49      154.11     11.52 o 
   8   0   8      126.68      169.59     20.72 o 
   9   0   8      138.56      122.98     11.41 o 
  10   0   8        0.34        4.34      9.64 o 
  11   0   8        3.39       10.12     11.08 o 
 -18   1   8        3.17        1.60      5.42 o 
 -17   1   8       34.81       44.71      6.75 o 
 -16   1   8        0.00       -6.73      4.49 o 
 -15   1   8        3.06        4.24      4.37 o 
 -14   1   8       11.46       10.86      6.32 o 
 -13   1   8        7.25        7.42      4.80 o 
 -12   1   8      195.24      198.26      9.00 o 
 -11   1   8       13.67       14.16      4.19 o 
 -10   1   8        0.05       -1.72      4.80 o 
  -9   1   8      340.53      328.52      9.45 o 
  -8   1   8        6.62        8.58      3.43 o 
  -7   1   8        0.00       -0.95      2.20 o 
  -6   1   8      113.38      117.18      4.53 o 
  -5   1   8       38.62       41.93      6.50 o 
  -4   1   8      892.94      929.17     21.11 o 
  -3   1   8      140.95      154.75      7.78 o 
  -2   1   8        8.43        7.61      3.38 o 
  -1   1   8      375.95      370.56     10.45 o 
   0   1   8       48.43       39.21      3.54 o 
   1   1   8        0.46        1.80      2.53 o 
   2   1   8      194.12      180.01      6.20 o 
   3   1   8       47.10       45.00      4.75 o 
   4   1   8      153.70      159.93      7.65 o 
   5   1   8      666.25      635.64     13.41 o 
   6   1   8       15.24        7.11      5.98 o 
   7   1   8       54.25       52.31      5.67 o 
   8   1   8        2.82        0.26      4.51 o 
   9   1   8       25.24       29.35      5.76 o 
  10   1   8       31.59       19.46      7.61 o 
  11   1   8        7.50        3.97      8.00 o 
 -18   2   8       15.86       25.01      6.59 o 
 -17   2   8       19.28       34.28      6.36 o 
 -16   2   8        0.16        2.44      4.89 o 
 -15   2   8       11.11       11.18      6.26 o 
 -14   2   8      121.93      132.20     10.15 o 
 -13   2   8      255.48      290.15     10.53 o 
 -12   2   8      212.32      182.59      9.15 o 
 -11   2   8      261.63      228.97      8.78 o 
 -10   2   8        3.76        5.15      3.57 o 
  -9   2   8       30.74       26.97      3.93 o 
  -8   2   8       33.31       27.06      3.84 o 
  -7   2   8      117.91      120.95      6.28 o 
  -6   2   8      153.43      138.82      5.94 o 
  -5   2   8      377.25      384.28     10.50 o 
  -4   2   8       19.95       33.07      3.56 o 
  -3   2   8      429.43      460.39     16.19 o 
  -2   2   8       80.90       87.44     11.64 o 
  -1   2   8       22.78       27.37      4.34 o 
   0   2   8      102.12      118.22      6.40 o 
   1   2   8      111.97      121.36      5.55 o 
   2   2   8      414.56      440.88     10.21 o 
   3   2   8       16.67       19.98      4.59 o 
   4   2   8        3.52        3.95      3.82 o 
   5   2   8      455.53      447.78     14.68 o 
   6   2   8        5.12        3.94      4.05 o 
   7   2   8       38.24       36.11      6.30 o 
   8   2   8      132.52      136.39      9.54 o 
   9   2   8        4.23        9.82      5.62 o 
  10   2   8        5.53        3.76      7.66 o 
  11   2   8        0.43        6.57     10.36 o 
 -18   3   8        2.15        9.90      5.77 o 
 -17   3   8       12.94        6.65      5.44 o 
 -16   3   8      108.13      116.19      8.60 o 
 -15   3   8       50.58       52.67      6.44 o 
 -14   3   8        2.01        3.57      4.36 o 
 -13   3   8       37.34       47.12      6.12 o 
 -12   3   8      162.03      192.16      9.00 o 
 -11   3   8        2.61        8.87      4.13 o 
 -10   3   8      149.28      132.49      7.61 o 
  -9   3   8      385.20      324.39      9.57 o 
  -8   3   8       74.92       70.48      9.80 o 
  -7   3   8       72.92       84.95      8.33 o 
  -6   3   8       25.86       27.86      4.34 o 
  -5   3   8       19.44       20.36      3.81 o 
  -4   3   8     1243.39     1254.43     21.12 o 
  -3   3   8       71.24       79.41      6.19 o 
  -2   3   8       14.36       10.60      4.09 o 
  -1   3   8      102.51      114.01      6.93 o 
   0   3   8      342.46      370.22      9.45 o 
   1   3   8      313.34      304.96      7.58 o 
   2   3   8      153.26      152.29      6.16 o 
   3   3   8     1011.92      968.09     16.29 o 
   4   3   8      205.60      205.72      7.84 o 
   5   3   8       65.06       52.54      7.26 o 
   6   3   8       16.20       11.17      6.57 o 
   7   3   8        6.63        5.85     22.16 o 
   8   3   8        6.03        7.47      7.49 o 
   9   3   8       10.65       11.14      8.15 o 
  10   3   8        2.31       13.62      8.00 o 
  11   3   8       11.10       10.60      8.50 o 
 -17   4   8       21.73       22.00      9.18 o 
 -16   4   8        8.26        8.91      6.26 o 
 -15   4   8       89.00       93.20      7.82 o 
 -14   4   8       14.13       11.66      4.73 o 
 -13   4   8       27.56       25.79      6.54 o 
 -12   4   8      601.77      617.73     16.13 o 
 -11   4   8      798.10      840.90     16.74 o 
 -10   4   8      199.26      197.92      8.54 o 
  -9   4   8       47.62       52.04      5.90 o 
  -8   4   8      118.69       96.43      7.27 o 
  -7   4   8       45.34       41.00      5.19 o 
  -6   4   8       25.27       30.21      4.44 o 
  -5   4   8      125.88      145.25      7.47 o 
  -4   4   8        0.43        3.17      3.47 o 
  -3   4   8       26.44       17.74      3.90 o 
  -2   4   8      125.47      132.94      7.29 o 
  -1   4   8     1327.59     1225.31     21.23 o 
   0   4   8      146.05      155.49      7.53 o 
   1   4   8       47.54       31.51      3.76 o 
   2   4   8      293.57      322.58     11.49 o 
   3   4   8      355.11      300.27     19.99 o 
   4   4   8      147.21      114.04     10.73 o 
   5   4   8       12.26        0.64      9.73 o 
   6   4   8        3.48       -8.28      6.30 o 
   7   4   8       13.92       22.76      7.96 o 
   8   4   8        2.56       10.58     11.80 o 
   9   4   8        5.04        1.69      7.84 o 
  10   4   8      109.04      125.75     13.63 o 
  11   4   8       19.14        7.26     21.44 o 
 -17   5   8        0.04        4.85      5.16 o 
 -16   5   8       10.28        9.33      8.90 o 
 -15   5   8        3.51        6.21      4.92 o 
 -14   5   8       99.66      105.94      8.83 o 
 -13   5   8        5.13        5.47      4.44 o 
 -12   5   8        6.34        7.28      4.59 o 
 -11   5   8        3.70       -0.51      4.11 o 
 -10   5   8        5.04       -3.02      3.76 o 
  -9   5   8        3.63        1.91      3.26 o 
  -8   5   8       77.96       80.38      9.86 o 
  -7   5   8        0.68        1.25      3.21 o 
  -6   5   8      138.73      163.04      7.86 o 
  -5   5   8        1.05        2.34      2.94 o 
  -4   5   8       15.55       15.47      3.97 o 
  -3   5   8       93.68       89.91      8.68 o 
  -2   5   8       98.41      127.37     14.45 o 
  -1   5   8      234.92      263.72     10.10 o 
   0   5   8       42.71       36.63      5.62 o 
   1   5   8      240.18      221.99     14.51 o 
   2   5   8      119.20      120.92      8.89 o 
   3   5   8       34.29       18.55      7.15 o 
   4   5   8       59.83       61.15      9.64 o 
   5   5   8        0.37       -9.16      6.10 o 
   6   5   8      283.57      284.66     15.13 o 
   7   5   8      198.09      194.05     14.64 o 
   8   5   8      137.57      127.71     13.11 o 
   9   5   8        1.89       14.15      8.68 o 
  10   5   8      146.34      182.38     16.14 o 
 -17   6   8       62.27       60.32      8.65 o 
 -16   6   8        2.52       14.79      6.36 o 
 -15   6   8        7.54        8.68      5.25 o 
 -14   6   8       32.10       35.43      5.73 o 
 -13   6   8       33.76       28.94      5.51 o 
 -12   6   8      258.82      271.12     10.57 o 
 -11   6   8       96.52       84.96      6.95 o 
 -10   6   8        1.55       -4.07      3.70 o 
  -9   6   8        7.44        7.18      4.20 o 
  -8   6   8       39.08       51.32      7.49 o 
  -7   6   8       28.06       23.77      9.88 o 
  -6   6   8        5.34        5.56      7.23 o 
  -5   6   8       49.69       47.14      5.79 o 
  -4   6   8        6.65        1.56      3.45 o 
  -3   6   8      173.08      157.34      5.85 o 
  -2   6   8      594.75      722.83     20.61 o 
  -1   6   8        3.56       -2.57      3.87 o 
   0   6   8      211.03      210.38      9.82 o 
   1   6   8      868.10      865.79     19.38 o 
   2   6   8       75.85       63.07      7.39 o 
   3   6   8      263.85      225.66     13.43 o 
   4   6   8        3.31        3.97      7.13 o 
   5   6   8        0.88        0.85      6.98 o 
   6   6   8       10.49        4.68      7.47 o 
   7   6   8        7.76        2.11      7.13 o 
   8   6   8       15.07        2.39      7.81 o 
   9   6   8       17.25       15.92      9.36 o 
  10   6   8        4.07        1.82     14.69 o 
 -16   7   8        9.53       13.04      6.66 o 
 -15   7   8       20.14       35.05     13.71 o 
 -14   7   8       61.02       73.84      8.34 o 
 -13   7   8      143.58      151.67     10.47 o 
 -12   7   8       58.44       63.38      7.43 o 
 -11   7   8       66.15       68.82     10.13 o 
 -10   7   8       32.85       38.97      6.26 o 
  -9   7   8      321.26      346.84     15.50 o 
  -8   7   8      739.77      773.82     22.64 o 
  -7   7   8      180.78      172.64     14.21 o 
  -6   7   8       71.79       73.27      6.92 o 
  -5   7   8      654.56      646.04     15.95 o 
  -4   7   8      331.24      357.00     11.85 o 
  -3   7   8      314.45      333.61     11.63 o 
  -2   7   8      497.82      498.06     16.38 o 
  -1   7   8      286.06      287.49     11.27 o 
   0   7   8       86.96       85.13      7.79 o 
   1   7   8       51.90       44.28      6.58 o 
   2   7   8      161.57      173.19     14.14 o 
   3   7   8        0.05       -1.60     10.60 o 
   4   7   8        4.18        1.77      6.98 o 
   5   7   8        2.10        7.61      7.32 o 
   6   7   8       22.88       23.13      8.68 o 
   7   7   8       14.78       23.79      8.78 o 
   8   7   8       40.78       49.40     10.89 o 
   9   7   8        3.68        6.90      8.68 o 
 -15   8   8       60.33       47.06      9.33 o 
 -14   8   8       15.97       34.49     10.60 o 
 -13   8   8       31.53       35.86      7.81 o 
 -12   8   8      112.15      142.25     12.43 o 
 -11   8   8       15.07       13.03     16.14 o 
 -10   8   8      329.50      375.32     17.83 o 
  -9   8   8       59.02       62.23     17.34 o 
  -8   8   8       55.32       45.12      7.81 o 
  -7   8   8       91.42       86.67      7.84 o 
  -6   8   8       17.72       37.16      5.90 o 
  -5   8   8      117.57      119.69      8.47 o 
  -4   8   8       50.48       42.16      5.80 o 
  -3   8   8      591.36      583.57     24.27 o 
  -2   8   8       24.38       30.63      6.77 o 
  -1   8   8      467.41      469.11     14.27 o 
   0   8   8      115.27      115.28      9.57 o 
   1   8   8      259.88      274.40     11.83 o 
   2   8   8      169.46      192.98     11.49 o 
   3   8   8      121.75      124.62      9.40 o 
   4   8   8       20.54       23.24      9.15 o 
   5   8   8        6.53       -4.58      7.15 o 
   6   8   8       45.52       20.99      8.68 o 
   7   8   8       15.29        9.93     10.36 o 
   8   8   8        1.35        1.98      8.30 o 
   9   8   8        1.74       -2.32     10.12 o 
 -15   9   8        0.03        2.82      6.94 o 
 -14   9   8        6.83       24.80      8.34 o 
 -13   9   8        5.53       18.73      8.19 o 
 -12   9   8        0.56       -1.61      6.02 o 
 -11   9   8       65.14       73.67     10.20 o 
 -10   9   8        0.60        8.88     10.60 o 
  -9   9   8       30.14       23.48      8.67 o 
  -8   9   8      107.32      123.40     11.52 o 
  -7   9   8        0.01        0.48      4.54 o 
  -6   9   8       60.28       68.81     10.58 o 
  -5   9   8      105.28       82.72     13.49 o 
  -4   9   8       38.89       35.34      7.66 o 
  -3   9   8        8.11        8.43      8.91 o 
  -2   9   8       18.70        9.11      6.30 o 
  -1   9   8        0.16       -2.88      4.60 o 
   0   9   8      417.29      469.17     14.83 o 
   1   9   8        4.75        6.36      5.59 o 
   2   9   8      100.51      107.66      8.79 o 
   3   9   8        1.73        6.04      4.96 o 
   4   9   8        0.16        6.47      7.13 o 
   5   9   8        0.06        4.40      9.88 o 
   6   9   8        0.00       -2.41      7.49 o 
   7   9   8       13.04       13.06      9.02 o 
   8   9   8        2.37       -2.89      8.86 o 
 -14  10   8       18.47        6.74     10.12 o 
 -13  10   8       17.54       13.44      7.75 o 
 -12  10   8        0.66       -0.48      8.19 o 
 -11  10   8        0.52       -5.02      7.23 o 
 -10  10   8        0.44       -5.27      6.64 o 
  -9  10   8        0.00       -4.85     15.18 o 
  -8  10   8       13.27       10.79      6.40 o 
  -7  10   8        5.43        9.30      5.23 o 
  -6  10   8        2.29        4.27      5.07 o 
  -5  10   8       97.98       89.57      8.23 o 
  -4  10   8       35.58       35.93      7.66 o 
  -3  10   8      134.51      161.43     12.77 o 
  -2  10   8        5.26        9.64      6.47 o 
  -1  10   8        2.24        9.64      6.47 o 
   0  10   8       55.28       63.28      7.84 o 
   1  10   8       89.23      104.56     15.67 o 
   2  10   8        4.20        4.74      7.29 o 
   3  10   8        0.18        9.89      5.58 o 
   4  10   8       29.44       33.36      8.98 o 
   5  10   8       74.78       78.83     16.14 o 
   6  10   8       13.32        5.91      9.15 o 
   7  10   8       31.98       33.24     10.22 o 
 -13  11   8        0.02       19.75     11.56 o 
 -12  11   8       11.14       12.04     10.12 o 
 -11  11   8        3.59       -2.41      8.67 o 
 -10  11   8        5.09        6.26     10.12 o 
  -9  11   8       49.79       41.60     11.32 o 
  -8  11   8       21.76       35.22      6.94 o 
  -7  11   8       11.69        8.23      5.69 o 
  -6  11   8       37.91       30.78      6.64 o 
  -5  11   8      100.85       79.11      8.49 o 
  -4  11   8        9.25        9.03      5.41 o 
  -3  11   8      319.26      322.23     12.67 o 
  -2  11   8        2.06        4.74      5.64 o 
  -1  11   8        1.86       -1.68      5.17 o 
   0  11   8       13.63        3.32      5.55 o 
   1  11   8       12.62       18.63      5.83 o 
   2  11   8        0.62       -7.36      5.53 o 
   3  11   8        8.98        6.17      7.17 o 
   4  11   8        6.48        4.14     10.12 o 
   5  11   8        1.70        1.69      8.18 o 
   6  11   8       20.32        7.83     14.94 o 
 -11  12   8        3.92        0.96      9.64 o 
 -10  12   8       21.00       15.90     12.53 o 
  -9  12   8        1.53       11.08     10.60 o 
  -8  12   8       24.39       37.12      9.02 o 
  -7  12   8        2.10        6.93      7.13 o 
  -6  12   8       14.44        3.07      7.88 o 
  -5  12   8      111.19      118.48      8.41 o 
  -4  12   8       16.55       16.09      5.10 o 
  -3  12   8       48.07       45.61      7.30 o 
  -2  12   8       58.25       56.61      7.72 o 
  -1  12   8        0.02       -9.00      6.00 o 
   0  12   8       26.00       35.55      5.99 o 
   1  12   8        0.78        1.85      5.31 o 
   2  12   8        0.37        1.25      8.81 o 
   3  12   8       38.73       41.73      7.35 o 
   4  12   8        0.88       10.14      8.34 o 
   5  12   8       69.83       69.41     11.52 o 
  -9  13   8        1.46       13.97     11.08 o 
  -8  13   8       17.30       31.32     13.49 o 
  -7  13   8        0.06        1.45      8.67 o 
  -6  13   8       38.14       33.15      8.91 o 
  -5  13   8       17.44       16.23      7.75 o 
  -4  13   8        0.53        9.19      7.66 o 
  -3  13   8       15.56       25.64      8.84 o 
  -2  13   8       12.37        5.28      7.13 o 
  -1  13   8        1.17        5.87      5.87 o 
   0  13   8        7.09       17.41      6.10 o 
   1  13   8        0.62        2.41      5.29 o 
   2  13   8       21.56       27.74     10.83 o 
   3  13   8       10.60        9.75      6.73 o 
  -7  14   8        9.49        4.82     11.08 o 
  -6  14   8        6.36        3.37     10.60 o 
  -5  14   8        4.34       -2.41     10.12 o 
  -3  14   8       27.81       22.16     12.53 o 
  -2  14   8       32.33       45.42     13.97 o 
  -1  14   8       29.05       32.70      8.91 o 
   0  14   8       22.19       15.87      8.15 o 
 -17   1   9       17.94       20.98      6.24 o 
 -16   1   9       13.65        7.98      9.88 o 
 -15   1   9        0.00       -4.96      4.44 o 
 -14   1   9        3.67        1.11      4.65 o 
 -13   1   9      136.78      140.20     15.09 o 
 -12   1   9     1015.16      998.60     19.09 o 
 -11   1   9        4.64        3.75      4.21 o 
 -10   1   9      493.74      482.27     19.96 o 
  -9   1   9        1.89        1.26      3.48 o 
  -8   1   9      105.81      104.03      7.44 o 
  -7   1   9      177.58      171.89      7.26 o 
  -6   1   9      163.23      156.42      8.69 o 
  -5   1   9      244.91      237.18      7.69 o 
  -4   1   9        7.23       14.95      3.46 o 
  -3   1   9     1019.29      964.59     16.13 o 
  -2   1   9       38.02       36.22      5.77 o 
  -1   1   9      338.02      351.20     11.21 o 
   0   1   9        5.49        3.08      2.93 o 
   1   1   9      167.75      161.70      7.26 o 
   2   1   9      255.84      229.69      6.93 o 
   3   1   9      674.70      694.82     14.06 o 
   4   1   9      391.97      403.38     11.05 o 
   5   1   9        6.39        5.20      4.04 o 
   6   1   9       41.31       40.18      5.65 o 
   7   1   9       36.53       29.67      5.61 o 
   8   1   9       64.24       72.40      8.73 o 
   9   1   9        9.31        5.04      7.47 o 
  10   1   9       88.17       82.38     16.38 o 
 -17   2   9       31.63       26.20      6.40 o 
 -16   2   9       15.56       11.76      6.81 o 
 -15   2   9       53.68       69.42      7.37 o 
 -14   2   9        4.54        3.54      4.39 o 
 -13   2   9       52.32       47.49      5.97 o 
 -12   2   9       95.37      101.46      8.48 o 
 -11   2   9       16.48       25.27      5.09 o 
 -10   2   9      410.86      413.03     11.37 o 
  -9   2   9        2.78        2.65      3.32 o 
  -8   2   9        0.15        2.92      3.13 o 
  -7   2   9      281.87      269.49      8.48 o 
  -6   2   9      149.22      141.69      7.61 o 
  -5   2   9       19.62       21.01      5.86 o 
  -4   2   9        8.64       12.90      5.08 o 
  -3   2   9      265.45      280.13      9.96 o 
  -2   2   9       43.52       43.16      5.23 o 
  -1   2   9       81.59       92.89      6.72 o 
   0   2   9        0.87       -0.14      2.75 o 
   1   2   9      120.41      130.74      6.81 o 
   2   2   9      669.06      688.70     12.42 o 
   3   2   9      559.63      605.82     13.02 o 
   4   2   9       56.01       63.31      5.95 o 
   5   2   9        0.00        3.17      4.91 o 
   6   2   9       24.47       22.17      6.48 o 
   7   2   9       79.45       73.32      7.90 o 
   8   2   9        3.37        8.15      5.72 o 
   9   2   9        1.70        7.31      7.32 o 
  10   2   9       14.16       29.02      9.33 o 
 -17   3   9        0.90        2.66      5.46 o 
 -16   3   9        5.48        0.89      5.20 o 
 -15   3   9       29.00       22.38      5.43 o 
 -14   3   9       96.46       94.77     10.43 o 
 -13   3   9       22.22       15.10      7.65 o 
 -12   3   9      395.73      396.27     11.98 o 
 -11   3   9        6.41        8.85      4.39 o 
 -10   3   9      243.29      203.85      8.60 o 
  -9   3   9        8.55       14.56      3.96 o 
  -8   3   9        2.60        0.96      3.22 o 
  -7   3   9        9.53       10.66      3.80 o 
  -6   3   9       24.31       28.94      4.49 o 
  -5   3   9      204.74      211.49     11.75 o 
  -4   3   9      200.24      190.05      9.04 o 
  -3   3   9       14.49       20.06      7.19 o 
  -2   3   9       39.78       42.29      5.16 o 
  -1   3   9      679.09      649.37     16.90 o 
   0   3   9      617.04      634.46     13.00 o 
   1   3   9       49.33       50.10      4.57 o 
   2   3   9       15.20       16.09      6.47 o 
   3   3   9        2.56       -3.55      4.43 o 
   4   3   9        6.51        9.63      5.03 o 
   5   3   9       26.55       21.95      5.57 o 
   6   3   9      197.80      210.39     22.16 o 
   7   3   9      125.53      131.71     12.25 o 
   8   3   9        0.34       -4.10      7.15 o 
   9   3   9       27.37        3.03      8.00 o 
  10   3   9       48.21       54.35     32.28 o 
 -17   4   9        1.82       16.42      5.70 o 
 -16   4   9        0.00        5.27      5.10 o 
 -15   4   9       62.56       53.81      6.85 o 
 -14   4   9      106.61      100.03      7.99 o 
 -13   4   9        0.93        3.98      4.41 o 
 -12   4   9       23.00       31.96      8.30 o 
 -11   4   9      297.58      315.55     10.63 o 
 -10   4   9       12.05        6.73      3.95 o 
  -9   4   9      590.39      578.26     13.24 o 
  -8   4   9        3.80       13.09      4.31 o 
  -7   4   9        5.37        4.63      4.61 o 
  -6   4   9      166.21      180.37      8.56 o 
  -5   4   9       10.47        7.78      3.21 o 
  -4   4   9       30.11       35.87      5.47 o 
  -3   4   9      652.68      668.59     11.79 o 
  -2   4   9       89.34       75.99      8.98 o 
  -1   4   9       74.26       82.99     10.59 o 
   0   4   9       35.22       33.27      6.01 o 
   1   4   9      176.57      180.28     10.47 o 
   2   4   9      122.24      104.47      8.71 o 
   3   4   9       60.06       68.57      9.70 o 
   4   4   9      818.24      833.45     40.71 o 
   5   4   9        1.06        6.49      7.13 o 
   6   4   9      142.78      155.23     13.45 o 
   7   4   9       27.42       40.15     14.21 o 
   8   4   9      351.84      381.19     18.40 o 
   9   4   9        9.27       15.90      9.20 o 
  10   4   9       12.86        9.35      9.18 o 
 -17   5   9       22.19       21.19      6.52 o 
 -16   5   9       34.72       44.07      6.95 o 
 -15   5   9       25.59       27.22      5.66 o 
 -14   5   9        5.00        9.18      5.50 o 
 -13   5   9       62.68       62.96      6.74 o 
 -12   5   9      200.72      208.45      9.51 o 
 -11   5   9      158.89      168.80      9.09 o 
 -10   5   9      319.67      304.91     10.23 o 
  -9   5   9       42.72       46.82      5.46 o 
  -8   5   9      333.46      311.91     11.68 o 
  -7   5   9      114.01       99.83      7.72 o 
  -6   5   9       41.36       42.66      4.99 o 
  -5   5   9       78.83       75.71      6.05 o 
  -4   5   9       55.22       74.42      8.68 o 
  -3   5   9       19.49        8.64      5.76 o 
  -2   5   9       13.21        7.68      6.30 o 
  -1   5   9       69.68       84.32     12.49 o 
   0   5   9      180.77      179.13     10.47 o 
   1   5   9       21.97       20.91      6.00 o 
   2   5   9      735.46      796.24     25.40 o 
   3   5   9       35.25       12.26      7.47 o 
   4   5   9       26.27       22.67     11.32 o 
   5   5   9        5.18        3.76      7.13 o 
   6   5   9       60.43       46.07      9.36 o 
   7   5   9       43.91       42.81      9.70 o 
   8   5   9       92.10      135.60     13.79 o 
   9   5   9       39.36       41.38     15.90 o 
 -16   6   9        4.28        1.78      5.28 o 
 -15   6   9        5.90       10.12      5.37 o 
 -14   6   9        7.23        4.60      4.98 o 
 -13   6   9       35.34       28.35      5.73 o 
 -12   6   9       52.69       52.07      6.28 o 
 -11   6   9       50.37       58.19      7.51 o 
 -10   6   9       89.78       74.41      6.61 o 
  -9   6   9       92.22       92.65      8.28 o 
  -8   6   9      166.78      178.98     11.79 o 
  -7   6   9      376.88      335.87     14.82 o 
  -6   6   9      402.90      349.44     14.05 o 
  -5   6   9       84.55      104.86      7.92 o 
  -4   6   9       51.20       47.30      6.79 o 
  -3   6   9       28.86       33.45      7.27 o 
  -2   6   9      112.79      127.88     10.51 o 
  -1   6   9      469.06      430.84     13.71 o 
   0   6   9        6.35       13.05      5.47 o 
   1   6   9      468.02      389.52     13.91 o 
   2   6   9       32.23       38.39      7.32 o 
   3   6   9       88.39       89.58     26.02 o 
   4   6   9       40.41       41.80     13.49 o 
   5   6   9       11.27        4.00      7.32 o 
   6   6   9       59.96       64.80     10.73 o 
   7   6   9        9.09       11.08      7.84 o 
   8   6   9       82.49       69.48     11.38 o 
   9   6   9       22.66       12.96      9.86 o 
 -15   7   9        1.28       13.80      7.19 o 
 -14   7   9        2.12       -2.19      5.55 o 
 -13   7   9       35.13       43.29      7.07 o 
 -12   7   9        6.45        4.64     12.04 o 
 -11   7   9       81.98       72.89      9.52 o 
 -10   7   9       46.87       42.87      8.18 o 
  -9   7   9        2.97       -5.53      5.21 o 
  -8   7   9       21.09       12.97      6.13 o 
  -7   7   9       13.23       11.72      5.03 o 
  -6   7   9      103.81      124.78     12.04 o 
  -5   7   9      299.98      276.03     11.30 o 
  -4   7   9      226.38      207.63     13.43 o 
  -3   7   9      430.55      399.75     16.52 o 
  -2   7   9      365.81      343.98     26.91 o 
  -1   7   9        5.18       14.16      5.29 o 
   0   7   9      703.12      652.55     17.52 o 
   1   7   9       70.26       62.11      8.19 o 
   2   7   9      280.68      258.39     12.14 o 
   3   7   9        0.23        5.57     10.36 o 
   4   7   9        2.85        3.41      7.32 o 
   5   7   9        4.55       21.64      8.68 o 
   6   7   9       90.80       85.33     11.38 o 
   7   7   9        3.40       12.64      8.50 o 
   8   7   9        7.24       -3.23      8.64 o 
 -15   8   9        3.25       -6.72      6.68 o 
 -14   8   9        9.79       31.76      8.34 o 
 -13   8   9       51.65       65.87     10.01 o 
 -12   8   9        0.53       -0.98      6.24 o 
 -11   8   9       30.83       25.44      8.00 o 
 -10   8   9       40.71       30.94     12.77 o 
  -9   8   9       28.48       17.59      7.47 o 
  -8   8   9       94.71       92.85     14.45 o 
  -7   8   9       85.82       87.90     15.39 o 
  -6   8   9       48.31       46.56      8.34 o 
  -5   8   9       29.60       32.35      7.96 o 
  -4   8   9      486.38      450.43     17.88 o 
  -3   8   9      396.77      397.24     13.71 o 
  -2   8   9       56.53       55.79      7.63 o 
  -1   8   9      102.20      108.97      9.33 o 
   0   8   9       88.82      106.70     11.52 o 
   1   8   9       33.56       21.11      6.44 o 
   2   8   9       60.58       58.54      9.88 o 
   3   8   9      143.21      135.38     13.11 o 
   4   8   9       11.02        9.56      8.00 o 
   5   8   9        0.16        3.20      8.19 o 
   6   8   9       30.60       23.70      9.70 o 
   7   8   9       10.35       11.97      9.02 o 
 -14   9   9       73.26       92.31     16.14 o 
 -13   9   9       76.19       82.42     11.80 o 
 -12   9   9        0.65       -1.90      5.90 o 
 -11   9   9      112.33      144.43     14.45 o 
 -10   9   9        8.71        7.38      6.98 o 
  -9   9   9        0.74       -0.98      6.24 o 
  -8   9   9      100.23       84.06      8.25 o 
  -7   9   9       83.34       80.67     12.56 o 
  -6   9   9       59.84       37.25      6.25 o 
  -5   9   9       99.03       68.28     11.56 o 
  -4   9   9       16.89        4.48      6.30 o 
  -3   9   9        3.39       -6.99      4.66 o 
  -2   9   9        0.26       -0.07      5.27 o 
  -1   9   9        0.21        5.50      5.62 o 
   0   9   9       32.24       16.93      8.16 o 
   1   9   9       16.31        4.69      5.65 o 
   2   9   9        6.97       14.49     10.36 o 
   3   9   9       52.41       37.21     12.29 o 
   4   9   9       57.19       89.44     12.06 o 
   5   9   9        0.01       -7.46      7.81 o 
   6   9   9       69.99       79.91     12.74 o 
   7   9   9        1.66       -7.95      8.18 o 
 -13  10   9        1.12        3.28     10.12 o 
 -12  10   9       36.51       52.27     10.22 o 
 -11  10   9       25.56       22.84      9.18 o 
 -10  10   9       99.67      101.83     20.48 o 
  -9  10   9      112.31      144.96     10.74 o 
  -8  10   9      157.53      169.96     11.57 o 
  -7  10   9       38.95       38.42      7.04 o 
  -6  10   9        6.15        3.77      5.59 o 
  -5  10   9        0.85        0.07      5.23 o 
  -4  10   9       38.52       28.12      6.29 o 
  -3  10   9       64.28       73.53      8.07 o 
  -2  10   9       18.76       31.51      6.58 o 
  -1  10   9       64.62       62.43      8.12 o 
   0  10   9       29.92       25.17      6.76 o 
   1  10   9       18.03       21.47      8.58 o 
   2  10   9        6.85       10.57      5.59 o 
   3  10   9       15.53        7.56      7.81 o 
   4  10   9        0.21        1.47      8.30 o 
   5  10   9       24.69       21.20      9.72 o 
   6  10   9        0.15        3.26      8.78 o 
 -12  11   9       15.22        5.78      9.64 o 
 -11  11   9       10.36       14.45     11.56 o 
 -10  11   9        0.65        4.46      6.23 o 
  -9  11   9        0.14        3.57      5.74 o 
  -8  11   9       19.34       11.90      6.19 o 
  -7  11   9       12.94       11.26     10.74 o 
  -6  11   9       79.98       92.11     10.13 o 
  -5  11   9        8.72        8.57      5.16 o 
  -4  11   9        0.44        5.66      4.67 o 
  -3  11   9       18.90       16.25      7.16 o 
  -2  11   9        5.11        1.92      5.51 o 
  -1  11   9        3.87        4.70      6.02 o 
   0  11   9       12.85       17.00      6.75 o 
   1  11   9       23.63       14.84      5.95 o 
   2  11   9        3.71        7.29      6.01 o 
   3  11   9        1.96       -5.17      8.19 o 
   4  11   9        1.53        5.05      9.02 o 
 -10  12   9       27.03       26.09      9.47 o 
  -9  12   9       31.39       30.18     11.08 o 
  -8  12   9        0.65        3.70      7.27 o 
  -7  12   9        4.41        2.41      7.49 o 
  -6  12   9        0.60        3.47      5.58 o 
  -5  12   9        7.09        5.71      5.29 o 
  -4  12   9        0.47       -4.09      4.51 o 
  -3  12   9        0.03        3.92      4.81 o 
  -2  12   9        0.13        4.25      6.33 o 
  -1  12   9        5.47        2.72      5.29 o 
   0  12   9        0.01        0.19      6.40 o 
   1  12   9       12.07       22.89      6.65 o 
   2  12   9       40.46       64.12      8.61 o 
   3  12   9        0.57       -2.99      8.09 o 
  -8  13   9        0.81        3.85     11.56 o 
  -7  13   9       35.72       32.12      9.18 o 
  -6  13   9        4.30        2.05      6.10 o 
  -5  13   9       13.16        6.79      6.18 o 
  -4  13   9        3.50        1.58      6.09 o 
  -3  13   9       45.35       51.73      8.34 o 
  -2  13   9        4.83        7.13      6.68 o 
  -1  13   9        1.92        5.71      4.82 o 
   0  13   9        4.42       15.91      6.65 o 
 -17   0  10        1.12        2.65      8.19 o 
 -16   0  10        0.66       11.87      7.75 o 
 -15   0  10       39.16       48.27     13.25 o 
 -14   0  10        0.05       -1.33      6.64 o 
 -13   0  10      314.01      322.53     16.18 o 
 -12   0  10      283.34      297.41     15.67 o 
 -11   0  10      801.58      747.00     23.16 o 
 -10   0  10       46.76       44.98      7.81 o 
  -9   0  10      680.14      644.27     20.27 o 
  -8   0  10       15.65       22.96      6.10 o 
  -7   0  10      242.39      249.30     12.43 o 
  -6   0  10      231.92      201.91     11.38 o 
  -5   0  10      852.77      829.23     26.59 o 
  -4   0  10      130.85      139.50     10.84 o 
  -3   0  10     1564.91     1460.06     37.82 o 
  -2   0  10      927.51      927.86     23.67 o 
  -1   0  10      207.47      202.29     12.55 o 
   0   0  10      439.27      421.27     12.78 o 
   1   0  10      893.12      855.07     18.82 o 
   2   0  10      424.61      446.56     13.78 o 
   3   0  10      856.37      863.63     53.00 o 
   4   0  10       48.56       39.72     13.97 o 
   5   0  10      116.19      133.86     16.62 o 
   6   0  10       25.74       26.12      9.88 o 
   7   0  10        5.31       -6.26      9.64 o 
   8   0  10      134.50      151.28     18.79 o 
   9   0  10       14.50       27.94     13.01 o 
 -17   1  10        2.09       -2.85      5.34 o 
 -16   1  10        0.11        0.72      5.07 o 
 -15   1  10        0.78       -3.69      4.57 o 
 -14   1  10        4.31        6.92      5.23 o 
 -13   1  10       25.17       26.09      6.12 o 
 -12   1  10       77.10       81.50      8.00 o 
 -11   1  10       13.01       22.28      5.53 o 
 -10   1  10      713.62      744.46     15.89 o 
  -9   1  10       73.99       70.17      6.18 o 
  -8   1  10       13.13       11.14      3.96 o 
  -7   1  10      539.82      514.17     12.28 o 
  -6   1  10      147.79      131.08      7.21 o 
  -5   1  10       24.00       30.02      3.67 o 
  -4   1  10      596.43      579.71     12.82 o 
  -3   1  10      869.46      881.19     16.13 o 
  -2   1  10       83.56       95.42      7.86 o 
  -1   1  10      856.26      864.82     14.30 o 
   0   1  10      407.48      422.78     10.38 o 
   1   1  10        1.59        3.11      3.30 o 
   2   1  10      263.31      269.26      8.73 o 
   3   1  10       71.06       75.94      7.11 o 
   4   1  10        0.55       -2.24      4.24 o 
   5   1  10        9.40        3.10      4.73 o 
   6   1  10       10.20       10.59      4.87 o 
   7   1  10        0.18        1.91      6.64 o 
   8   1  10        0.36        2.89     10.12 o 
   9   1  10       22.66       18.79     12.53 o 
 -17   2  10        0.05        3.43      6.05 o 
 -16   2  10       23.10       26.34      6.34 o 
 -15   2  10       18.10       11.73      5.56 o 
 -14   2  10       44.42       39.41      9.18 o 
 -13   2  10        3.16        2.04      4.24 o 
 -12   2  10        4.19        5.48      4.70 o 
 -11   2  10      785.63      784.49     16.79 o 
 -10   2  10        1.12       -1.04      4.66 o 
  -9   2  10      422.93      412.77     13.49 o 
  -8   2  10       64.62       72.87      6.11 o 
  -7   2  10       10.87        7.74      3.95 o 
  -6   2  10      147.35      142.65      7.51 o 
  -5   2  10        8.23       10.29      2.99 o 
  -4   2  10      140.92      140.73      8.71 o 
  -3   2  10       94.53      103.93      7.97 o 
  -2   2  10       27.56       17.13      4.99 o 
  -1   2  10        1.45        4.86      3.39 o 
   0   2  10       28.49       19.08      3.63 o 
   1   2  10       11.36        5.77      3.40 o 
   2   2  10       48.14       51.72      5.07 o 
   3   2  10      312.43      330.43     10.49 o 
   4   2  10      440.93      446.88     15.15 o 
   5   2  10       67.16       63.19     11.08 o 
   6   2  10       97.71       92.74     11.07 o 
   7   2  10        4.67        4.95      7.40 o 
   8   2  10       33.46       52.08      9.86 o 
   9   2  10        2.01        4.19     10.60 o 
 -17   3  10       32.23       41.24      7.04 o 
 -16   3  10       70.51       68.03      8.55 o 
 -15   3  10        0.70        0.47      4.82 o 
 -14   3  10       15.46       19.25      7.17 o 
 -13   3  10        0.06       -1.65      4.54 o 
 -12   3  10      377.61      395.95     15.02 o 
 -11   3  10       35.13       33.33      6.28 o 
 -10   3  10      140.87      136.57      8.23 o 
  -9   3  10      289.06      253.37      9.36 o 
  -8   3  10        0.97       -4.02      3.78 o 
  -7   3  10        0.41       -0.77      3.30 o 
  -6   3  10       94.45       99.00      5.93 o 
  -5   3  10      457.27      441.79      9.02 o 
  -4   3  10       20.21       28.65      4.34 o 
  -3   3  10        1.37        1.99      4.33 o 
  -2   3  10       25.90       20.89      5.03 o 
  -1   3  10       33.51       45.80      5.56 o 
   0   3  10       93.69      111.11      6.13 o 
   1   3  10      130.38      168.03      7.25 o 
   2   3  10      158.23      167.41     10.36 o 
   3   3  10       36.68       34.10      7.96 o 
   4   3  10      151.15      148.74     19.51 o 
   5   3  10      208.10      233.35     14.75 o 
   6   3  10       10.39       13.49      7.84 o 
   7   3  10       12.66       11.78      7.29 o 
   8   3  10       17.81       24.98      8.78 o 
 -16   4  10       84.34       89.86      8.51 o 
 -15   4  10        4.04        5.06      5.26 o 
 -14   4  10        0.64       -2.21      4.70 o 
 -13   4  10      201.97      204.76     11.68 o 
 -12   4  10       54.89       56.96      6.40 o 
 -11   4  10       72.10       53.77      6.16 o 
 -10   4  10        1.54        3.48      4.20 o 
  -9   4  10       28.75       17.75      4.41 o 
  -8   4  10        5.42        5.24      3.86 o 
  -7   4  10        0.20       -4.69      3.12 o 
  -6   4  10        2.11        1.42      4.10 o 
  -5   4  10        0.76        3.07      3.06 o 
  -4   4  10       61.69       98.02     21.63 o 
  -3   4  10        0.00        0.20      5.76 o 
  -2   4  10      400.16      393.69     16.34 o 
  -1   4  10       17.61       27.64      4.74 o 
   0   4  10      316.98      311.96     16.41 o 
   1   4  10     1176.36     1235.99     25.21 o 
   2   4  10      157.15      156.02     10.94 o 
   3   4  10       40.65       47.59      9.18 o 
   4   4  10       40.15       39.98      8.68 o 
   5   4  10       14.79        1.01      7.13 o 
   6   4  10       84.94       87.79     16.86 o 
   7   4  10        0.47       -5.11      7.32 o 
   8   4  10      103.95      124.74     16.14 o 
 -16   5  10       89.33       92.38      8.50 o 
 -15   5  10       32.87       40.84      6.81 o 
 -14   5  10       57.65       69.15      7.13 o 
 -13   5  10        0.02        9.70      4.99 o 
 -12   5  10        0.00       -5.97      3.98 o 
 -11   5  10       31.89       31.12      5.57 o 
 -10   5  10       23.68       35.87      5.50 o 
  -9   5  10        0.03       -4.02      3.75 o 
  -8   5  10      113.72      128.23      7.61 o 
  -7   5  10        0.64       -1.18      3.41 o 
  -6   5  10       56.47       52.84      5.61 o 
  -5   5  10       25.81       18.93     12.29 o 
  -4   5  10      174.12      156.99     12.25 o 
  -3   5  10      150.69      146.25     14.94 o 
  -2   5  10      287.96      305.79     12.64 o 
  -1   5  10      670.37      669.17     17.62 o 
   0   5  10      342.03      329.76     17.99 o 
   1   5  10      663.46      690.64     18.45 o 
   2   5  10        6.43        4.47      5.80 o 
   3   5  10        0.17       -2.41      6.64 o 
   4   5  10      248.21      263.38     26.74 o 
   5   5  10        2.98       -2.24     10.84 o 
   6   5  10      103.73       97.62     12.43 o 
   7   5  10      102.09       95.26     12.43 o 
   8   5  10        1.94        4.95      8.50 o 
 -15   6  10        6.70       17.45      5.77 o 
 -14   6  10        5.76        7.09      5.49 o 
 -13   6  10        9.45        9.56      5.32 o 
 -12   6  10       24.35       22.84      5.68 o 
 -11   6  10       22.69       21.38      5.54 o 
 -10   6  10      481.63      518.75     22.06 o 
  -9   6  10        0.18        0.72      4.72 o 
  -8   6  10        0.25       -5.71      4.52 o 
  -7   6  10      354.83      302.65     15.16 o 
  -6   6  10      132.86      133.16     11.91 o 
  -5   6  10       27.47       23.84      9.39 o 
  -4   6  10      158.99      154.70     21.92 o 
  -3   6  10        7.13        3.67      6.64 o 
  -2   6  10      143.68      181.39     10.92 o 
  -1   6  10       17.82       20.63      6.21 o 
   0   6  10       44.63       32.74      7.11 o 
   1   6  10       33.04       45.58      7.50 o 
   2   6  10      298.68      294.25     19.73 o 
   3   6  10        1.05        0.58      6.64 o 
   4   6  10       28.14       27.98     13.49 o 
   5   6  10       78.37       62.65     12.53 o 
   6   6  10       22.49       16.14      9.20 o 
   7   6  10       87.49       89.38     12.59 o 
 -15   7  10        1.24        7.04      7.75 o 
 -14   7  10        0.81       -3.58      7.06 o 
 -13   7  10       61.06       51.39     12.04 o 
 -12   7  10       16.71       14.56      7.71 o 
 -11   7  10       66.69       48.73     18.55 o 
 -10   7  10       58.55       57.23      9.88 o 
  -9   7  10       24.64       14.80     15.90 o 
  -8   7  10        4.84       -2.55      5.08 o 
  -7   7  10       21.68       31.79      6.11 o 
  -6   7  10       80.15       91.10     10.07 o 
  -5   7  10       75.74       62.47      9.54 o 
  -4   7  10        0.00       -0.74      6.45 o 
  -3   7  10      165.73      194.33     11.56 o 
  -2   7  10      502.04      489.85     15.48 o 
  -1   7  10      138.95      151.65     10.65 o 
   0   7  10      103.04      116.73      9.92 o 
   1   7  10       44.45       37.26      7.32 o 
   2   7  10        1.30        6.13      6.28 o 
   3   7  10       22.21       27.20     19.03 o 
   4   7  10        0.01       -7.46      7.32 o 
   5   7  10        7.52       10.43     11.08 o 
   6   7  10        0.01       -1.86     15.90 o 
   7   7  10        0.87        9.07      9.25 o 
 -14   8  10       14.58       15.02      8.09 o 
 -13   8  10       46.41       54.91      9.81 o 
 -12   8  10        3.94       17.01     10.36 o 
 -11   8  10        1.25       -1.00      6.24 o 
 -10   8  10        0.18       -3.13      6.47 o 
  -9   8  10        0.83       -4.69      5.61 o 
  -8   8  10       63.29       83.51      8.59 o 
  -7   8  10        0.33       14.02      5.62 o 
  -6   8  10       43.29       43.47      6.91 o 
  -5   8  10      337.23      294.08     15.33 o 
  -4   8  10       14.01        9.91      7.13 o 
  -3   8  10        3.08        6.74      5.56 o 
  -2   8  10        0.02        0.05      5.47 o 
  -1   8  10       58.58       58.02      7.96 o 
   0   8  10       13.35       -4.73      5.73 o 
   1   8  10        2.56       -1.68      5.69 o 
   2   8  10        1.75        3.55     14.69 o 
   3   8  10       40.37       24.46      9.12 o 
   4   8  10       76.92       95.51     12.74 o 
   5   8  10       26.28       37.21     15.42 o 
   6   8  10        0.03       -5.38      8.34 o 
 -13   9  10        8.66       10.44      8.22 o 
 -12   9  10        7.01       11.81      7.81 o 
 -11   9  10        2.55       10.60      7.84 o 
 -10   9  10       22.42       22.76      8.67 o 
  -9   9  10        6.42       13.59      8.31 o 
  -8   9  10      105.31       84.67     13.88 o 
  -7   9  10       75.55       71.81      8.15 o 
  -6   9  10       61.84       64.08      8.06 o 
  -5   9  10        4.97       -0.86      5.17 o 
  -4   9  10       15.20       10.12      5.56 o 
  -3   9  10        8.65       12.73      5.69 o 
  -2   9  10       35.35       37.43      7.20 o 
  -1   9  10        1.79       -4.52      5.55 o 
   0   9  10       22.98       17.46      6.85 o 
   1   9  10        8.94       -5.79      6.18 o 
   2   9  10       32.97       23.41      9.15 o 
   3   9  10        0.01        3.66      8.00 o 
   4   9  10       44.60       56.29     13.97 o 
   5   9  10        0.41       10.07      9.36 o 
 -12  10  10       13.50       12.18      8.09 o 
 -11  10  10        0.96       -0.41      7.04 o 
 -10  10  10        3.66       13.14      6.36 o 
  -9  10  10       16.27       16.05      6.64 o 
  -8  10  10        0.11       -0.03      5.72 o 
  -7  10  10       14.20       11.73      6.10 o 
  -6  10  10       14.10       23.15      8.62 o 
  -5  10  10        0.27       -0.63      5.38 o 
  -4  10  10       37.73       35.06      6.11 o 
  -3  10  10        3.54       17.58      6.29 o 
  -2  10  10       14.60       10.69      7.29 o 
  -1  10  10        0.05        1.14      6.00 o 
   0  10  10       60.00       45.39      8.20 o 
   1  10  10        9.17        4.69      7.18 o 
   2  10  10        0.49        6.62      8.30 o 
   3  10  10       37.89       48.46     11.23 o 
   4  10  10       27.68       16.38      9.18 o 
 -10  11  10        4.46       16.48      7.03 o 
  -9  11  10        0.15        9.04      6.47 o 
  -8  11  10       20.66       12.38      6.66 o 
  -7  11  10       10.60       -0.12      6.11 o 
  -6  11  10       92.65       95.62      9.93 o 
  -5  11  10        5.17        6.16      5.12 o 
  -4  11  10        8.55       22.64      5.72 o 
  -3  11  10       36.36       39.81      7.09 o 
  -2  11  10        7.98        7.75      5.26 o 
  -1  11  10       27.29       33.46      8.47 o 
   0  11  10        3.46        3.98      6.49 o 
   1  11  10        8.57        2.56      8.34 o 
   2  11  10       15.37       29.87      9.86 o 
  -8  12  10       15.31       19.69      7.30 o 
  -7  12  10       25.10       27.41      7.76 o 
  -6  12  10        0.04        2.55      5.40 o 
  -5  12  10        0.14       -0.81      4.88 o 
  -4  12  10        6.93        8.05      6.51 o 
  -3  12  10        2.48       -3.59      5.27 o 
  -2  12  10       24.02       13.27      6.68 o 
  -1  12  10        2.91       10.19      7.32 o 
   0  12  10       21.53       24.64      6.35 o 
 -16   1  11       14.07        8.26      6.31 o 
 -15   1  11        1.22        0.59      5.36 o 
 -14   1  11       40.51       36.18      6.61 o 
 -13   1  11       20.83       18.43      5.52 o 
 -12   1  11       97.45       75.04     12.38 o 
 -11   1  11      119.59      106.85      8.00 o 
 -10   1  11        0.01       -3.45      4.24 o 
  -9   1  11       19.63       24.84      4.81 o 
  -8   1  11      101.68      114.88      7.52 o 
  -7   1  11       33.95       31.69     13.97 o 
  -6   1  11      176.03      197.94     10.36 o 
  -5   1  11        4.44       -1.69      4.14 o 
  -4   1  11      369.07      350.06     10.70 o 
  -3   1  11        4.86       16.36      5.70 o 
  -2   1  11      690.98      705.46     14.99 o 
  -1   1  11       15.77       16.54      3.83 o 
   0   1  11      303.24      285.73      8.91 o 
   1   1  11      324.06      350.93      9.59 o 
   2   1  11      609.21      657.64     14.41 o 
   3   1  11      205.47      197.00      9.39 o 
   4   1  11       33.22       25.11      5.43 o 
   5   1  11       48.40       50.37     10.36 o 
   6   1  11        0.54       -5.78     10.12 o 
   7   1  11        4.22       15.42     12.04 o 
 -16   2  11        8.27       12.49      5.97 o 
 -15   2  11       57.49       49.76      7.08 o 
 -14   2  11       27.09       37.29      6.43 o 
 -13   2  11       19.29       19.84      5.32 o 
 -12   2  11       24.80       27.96      5.56 o 
 -11   2  11       26.23       18.53      6.47 o 
 -10   2  11      185.10      178.16      9.49 o 
  -9   2  11       12.07        6.83      4.30 o 
  -8   2  11       46.01       39.60      7.40 o 
  -7   2  11       62.61       51.99      8.68 o 
  -6   2  11       47.10       55.43      5.35 o 
  -5   2  11       12.87        4.51      4.24 o 
  -4   2  11      308.61      284.24      9.74 o 
  -3   2  11      261.21      250.56      9.35 o 
  -2   2  11        1.30       -3.51      4.35 o 
  -1   2  11      291.85      293.97      9.16 o 
   0   2  11      141.26      142.69      6.69 o 
   1   2  11      141.61      173.02      7.20 o 
   2   2  11      406.36      409.67     10.61 o 
   3   2  11       50.35       53.85      9.33 o 
   4   2  11      183.16      219.64     20.23 o 
   5   2  11        1.40        4.47      7.32 o 
   6   2  11       11.25       13.76      9.88 o 
   7   2  11        0.01       12.04      8.19 o 
 -16   3  11        8.13       19.42      6.48 o 
 -15   3  11        4.79       -2.31      4.99 o 
 -14   3  11      135.49      135.22      9.33 o 
 -13   3  11       45.45       48.69      7.03 o 
 -12   3  11      229.39      204.53     10.17 o 
 -11   3  11        0.00        0.54      4.51 o 
 -10   3  11      174.26      174.57     12.86 o 
  -9   3  11      165.59      182.01     10.26 o 
  -8   3  11        0.04       -5.33      3.55 o 
  -7   3  11      172.65      166.62     10.37 o 
  -6   3  11        1.05       -0.11      3.90 o 
  -5   3  11        1.87       -5.56      3.70 o 
  -4   3  11      323.36      309.49     10.28 o 
  -3   3  11      216.58      219.79      9.09 o 
  -2   3  11       16.49       16.91      4.55 o 
  -1   3  11        1.86       10.44      3.91 o 
   0   3  11       22.92       32.69      5.66 o 
   1   3  11      119.00      153.56     10.73 o 
   2   3  11        0.51       -2.23      5.72 o 
   3   3  11       15.35       12.87     12.77 o 
   4   3  11        1.81        2.41      7.15 o 
   5   3  11        7.75        7.28     12.77 o 
   6   3  11       74.16       50.86     10.22 o 
   7   3  11       16.87       29.60     16.86 o 
 -15   4  11       71.27       68.71      7.91 o 
 -14   4  11        0.95        2.08      5.15 o 
 -13   4  11       82.09       83.91      7.69 o 
 -12   4  11        6.83        6.36      6.05 o 
 -11   4  11       89.21       77.78      7.39 o 
 -10   4  11        1.70       -3.68      5.79 o 
  -9   4  11       77.54       70.97      6.64 o 
  -8   4  11       39.72       28.58      5.12 o 
  -7   4  11       29.69       21.35      8.48 o 
  -6   4  11       42.54       45.37      6.68 o 
  -5   4  11        0.87       -0.61      4.48 o 
  -4   4  11      491.64      467.32     12.10 o 
  -3   4  11       26.88       26.26      5.59 o 
  -2   4  11       87.69       91.36      7.58 o 
  -1   4  11      174.73      200.50     11.94 o 
   0   4  11       68.90       64.54      7.75 o 
   1   4  11       11.89       14.19      6.48 o 
   2   4  11       19.34       25.03      8.51 o 
   3   4  11       89.59      120.93     12.74 o 
   4   4  11        0.05       -5.22      7.32 o 
   5   4  11       81.54       73.72     12.04 o 
   6   4  11        4.80       10.24      8.44 o 
 -15   5  11        4.17        3.77      5.31 o 
 -14   5  11       46.39       59.02      7.32 o 
 -13   5  11       10.60       12.57      6.88 o 
 -12   5  11       26.77       42.62      6.19 o 
 -11   5  11      275.06      269.54     11.11 o 
 -10   5  11       97.52       96.40      8.36 o 
  -9   5  11      137.32      116.66      9.53 o 
  -8   5  11        0.00        1.82      4.55 o 
  -7   5  11      296.40      269.78     12.23 o 
  -6   5  11      679.87      631.60     21.45 o 
  -5   5  11       32.68       50.01     11.32 o 
  -4   5  11       24.62       31.16      8.68 o 
  -3   5  11       38.87       34.40      8.50 o 
  -2   5  11       10.34        6.73      5.52 o 
  -1   5  11        0.77       -3.89      5.16 o 
   0   5  11       57.75       40.34      7.22 o 
   1   5  11        0.02       -3.53      5.79 o 
   2   5  11      187.98      182.36     12.11 o 
   3   5  11      123.63      111.34     12.77 o 
   4   5  11       43.30       52.96     10.22 o 
   5   5  11      102.86      102.72     18.79 o 
   6   5  11       12.29        7.95      8.86 o 
 -14   6  11        9.81        5.71     10.54 o 
 -13   6  11        0.06        4.54      7.20 o 
 -12   6  11        2.14       -0.20      9.13 o 
 -11   6  11       28.36       35.86      7.30 o 
 -10   6  11      259.00      244.78     12.50 o 
  -9   6  11      151.65      144.49     10.75 o 
  -8   6  11       85.66       87.38      8.88 o 
  -7   6  11        4.52       12.02     10.34 o 
  -6   6  11      363.44      318.38     16.62 o 
  -5   6  11        8.82        3.33      6.98 o 
  -4   6  11        6.31       11.56      7.47 o 
  -3   6  11      265.27      231.12     12.21 o 
  -2   6  11        9.55        6.93      9.47 o 
  -1   6  11        0.26        2.96      5.69 o 
   0   6  11      178.14      170.52     11.55 o 
   1   6  11        0.51       -5.79      5.91 o 
   2   6  11        7.00       19.58      8.50 o 
   3   6  11      178.80      197.77     15.84 o 
   4   6  11        0.44        2.89      8.52 o 
   5   6  11        1.50       -5.27     14.69 o 
 -14   7  11        3.18        3.31      7.75 o 
 -13   7  11        8.55       16.19     15.66 o 
 -12   7  11        1.65       -0.74      7.47 o 
 -11   7  11       37.28       35.23      9.20 o 
 -10   7  11       30.50       33.83      8.91 o 
  -9   7  11       16.31       14.62      7.65 o 
  -8   7  11       32.35       31.83      6.83 o 
  -7   7  11      167.05      154.71     10.82 o 
  -6   7  11        4.80       -7.42      4.95 o 
  -5   7  11       30.65       15.51      8.15 o 
  -4   7  11       33.52       12.77      8.18 o 
  -3   7  11       22.84       13.34      6.18 o 
  -2   7  11        0.02        0.98      5.62 o 
  -1   7  11       33.09       43.26     11.79 o 
   0   7  11        0.17       -5.42      5.62 o 
   1   7  11       15.38       17.18      6.81 o 
   2   7  11        5.51        6.74      8.19 o 
   3   7  11        1.94       -2.10      7.96 o 
   4   7  11        0.95        6.02      8.52 o 
   5   7  11       31.83       37.89     13.73 o 
 -13   8  11       16.52       11.59     23.13 o 
 -12   8  11        0.04        3.58      7.13 o 
 -11   8  11        2.06       12.81      7.75 o 
 -10   8  11        0.06       -0.77      5.44 o 
  -9   8  11       95.64       87.15      9.23 o 
  -8   8  11       41.82       47.66      8.62 o 
  -7   8  11        3.59       -1.08      8.83 o 
  -6   8  11        8.03       10.95      5.88 o 
  -5   8  11        0.08        1.23      5.31 o 
  -4   8  11        7.36       -1.06      5.92 o 
  -3   8  11       71.87       62.01      8.21 o 
  -2   8  11        1.93       -2.26      5.74 o 
  -1   8  11        9.80       15.16      6.76 o 
   0   8  11        2.41        6.33      6.51 o 
   1   8  11        0.22        1.76      6.86 o 
   2   8  11        7.42       -4.08      8.00 o 
   3   8  11        0.01        2.67      8.34 o 
   4   8  11        3.26        6.91      8.84 o 
 -12   9  11       27.09       28.55      9.02 o 
 -11   9  11        0.44        3.13      7.47 o 
 -10   9  11        3.04        3.49      6.22 o 
  -9   9  11       10.64       15.75      6.52 o 
  -8   9  11        0.02        4.46      6.07 o 
  -7   9  11        2.76       -0.36      5.72 o 
  -6   9  11        4.43        0.00      5.42 o 
  -5   9  11       52.36       41.99      7.48 o 
  -4   9  11       14.78        7.36      5.16 o 
  -3   9  11        0.00       -6.21      5.72 o 
  -2   9  11       25.00       21.43      6.86 o 
  -1   9  11        0.02       -3.03      6.21 o 
   0   9  11        3.39        1.44      7.02 o 
   1   9  11       16.89       11.65      8.99 o 
   2   9  11        8.98       13.50     16.86 o 
   3   9  11        2.25        2.17      9.20 o 
 -10  10  11        5.47        9.72     10.13 o 
  -9  10  11       25.74       18.72      7.27 o 
  -8  10  11       25.42       27.23      7.57 o 
  -7  10  11       17.85        7.55      6.40 o 
  -6  10  11       10.44        2.61      6.36 o 
  -5  10  11        2.33        5.19      5.19 o 
  -4  10  11        0.09       -3.01      4.79 o 
  -3  10  11        3.36        3.64      5.43 o 
  -2  10  11       20.39       30.99      7.79 o 
  -1  10  11       15.89       18.98      7.72 o 
   0  10  11        0.46       -2.04      6.92 o 
   1  10  11       20.33       17.12      9.52 o 
  -8  11  11        0.15        4.66      6.95 o 
  -7  11  11       15.13       21.36      7.30 o 
  -6  11  11        1.65        5.74      5.77 o 
  -5  11  11        0.01       -2.48      5.24 o 
  -4  11  11        0.03        5.85      5.52 o 
  -3  11  11       39.53       46.84      8.81 o 
  -2  11  11        0.01        4.58      6.81 o 
  -1  11  11        0.22       -6.37      6.79 o 
 -15   0  12       78.93      111.43     13.23 o 
 -14   0  12       46.24       35.05      9.54 o 
 -13   0  12       23.53       26.78     21.44 o 
 -12   0  12       18.23       23.37      8.52 o 
 -11   0  12       10.80       -5.07      6.45 o 
 -10   0  12       11.06       15.05      7.27 o 
  -9   0  12      570.75      604.44     21.29 o 
  -8   0  12       68.76       63.72     12.04 o 
  -7   0  12       30.80       24.25      7.66 o 
  -6   0  12      294.20      291.03     15.16 o 
  -5   0  12      319.21      314.48     24.57 o 
  -4   0  12     1173.97     1248.99     37.10 o 
  -3   0  12      786.30      840.38     24.36 o 
  -2   0  12       46.41       58.46      9.15 o 
  -1   0  12       40.59       41.42      6.98 o 
   0   0  12      213.66      229.90     13.88 o 
   1   0  12      186.46      195.86     11.47 o 
   2   0  12      251.87      245.54     14.26 o 
   3   0  12       25.33       14.94     10.60 o 
   4   0  12       26.42       41.43     13.01 o 
 -15   1  12       13.91        7.12      6.07 o 
 -14   1  12        0.28        0.70      5.38 o 
 -13   1  12        0.33       -3.33      4.85 o 
 -12   1  12       24.32       25.47      5.74 o 
 -11   1  12       39.61       35.95      6.21 o 
 -10   1  12       10.36        9.50      7.44 o 
  -9   1  12        0.18       -2.73      4.57 o 
  -8   1  12      106.55       97.24      7.40 o 
  -7   1  12        1.01       -6.45      4.30 o 
  -6   1  12       40.27       42.43      6.33 o 
  -5   1  12      324.00      346.28     11.14 o 
  -4   1  12       13.38       10.82      4.94 o 
  -3   1  12       19.91       27.06      6.40 o 
  -2   1  12      148.33      142.94      7.61 o 
  -1   1  12        7.94       14.69      4.03 o 
   0   1  12       41.11       39.35      4.77 o 
   1   1  12       67.87       77.68      5.84 o 
   2   1  12        4.99       -2.10      6.85 o 
   3   1  12       39.92       36.22      8.64 o 
   4   1  12       10.24       21.20     12.04 o 
   5   1  12        3.81        2.89     11.08 o 
 -15   2  12        5.67       10.46      8.87 o 
 -14   2  12        5.92        5.56      5.70 o 
 -13   2  12        5.20        4.50      5.46 o 
 -12   2  12        0.51       -0.30      5.11 o 
 -11   2  12        0.52        7.36      5.37 o 
 -10   2  12       45.24       35.43      6.19 o 
  -9   2  12        6.51        2.69      4.73 o 
  -8   2  12       15.11        9.16      4.51 o 
  -7   2  12       40.04       31.57      5.64 o 
  -6   2  12       80.56       82.72      8.76 o 
  -5   2  12      198.62      187.42      9.55 o 
  -4   2  12        0.85        7.63      4.70 o 
  -3   2  12       53.70       52.54      6.12 o 
  -2   2  12      407.87      436.31     12.17 o 
  -1   2  12      285.41      276.70      8.36 o 
   0   2  12        0.19        7.43      5.12 o 
   1   2  12        7.22        4.25      4.92 o 
   2   2  12       13.46        8.34      7.32 o 
   3   2  12       34.32       42.75      9.12 o 
   4   2  12        0.50        2.17      7.15 o 
   5   2  12        2.22        0.23     11.32 o 
 -15   3  12        2.63       12.61      8.07 o 
 -14   3  12       12.83       14.50      5.95 o 
 -13   3  12       24.45       35.04      6.57 o 
 -12   3  12        9.33        3.10      5.08 o 
 -11   3  12      144.21      122.09      8.72 o 
 -10   3  12        2.26        6.60      4.92 o 
  -9   3  12       46.98       42.26      7.58 o 
  -8   3  12        3.51       10.62      4.51 o 
  -7   3  12       25.22       28.02      5.07 o 
  -6   3  12       11.09        2.91      4.70 o 
  -5   3  12      177.74      221.22     10.20 o 
  -4   3  12      154.98      173.49     10.85 o 
  -3   3  12      213.19      232.35     11.60 o 
  -2   3  12      102.85      114.84      9.74 o 
  -1   3  12        0.02        4.22      5.44 o 
   0   3  12       14.56       14.87      6.94 o 
   1   3  12       88.63      100.03      9.51 o 
   2   3  12      169.56      183.46     14.64 o 
   3   3  12       21.55        9.70      7.81 o 
   4   3  12       24.53       20.83      8.68 o 
   5   3  12        3.54       -4.64      7.40 o 
 -14   4  12       46.50       51.38     11.75 o 
 -13   4  12       17.78       17.03      5.98 o 
 -12   4  12       68.08       67.48      7.79 o 
 -11   4  12      178.46      189.81     12.38 o 
 -10   4  12        3.52       10.01      5.38 o 
  -9   4  12       79.48       90.64      7.63 o 
  -8   4  12       85.84       90.96      6.69 o 
  -7   4  12       84.42       69.77      6.16 o 
  -6   4  12       11.89       18.48      7.87 o 
  -5   4  12        5.96       13.66      7.81 o 
  -4   4  12        9.27        8.16      8.43 o 
  -3   4  12       23.21       10.77      7.40 o 
  -2   4  12       54.88       66.46      8.23 o 
  -1   4  12       54.96       66.81      8.22 o 
   0   4  12       76.18       98.11     13.81 o 
   1   4  12       80.17       82.63      9.19 o 
   2   4  12       62.86       58.21     12.04 o 
   3   4  12        4.21       -6.27      7.06 o 
   4   4  12        2.14       -5.30      7.61 o 
 -14   5  12        6.76        2.31      5.52 o 
 -13   5  12       19.76       12.51      5.67 o 
 -12   5  12       50.98       41.60      7.89 o 
 -11   5  12       18.39       17.31      6.72 o 
 -10   5  12       16.37       12.28      7.21 o 
  -9   5  12        8.00        1.39      4.90 o 
  -8   5  12        0.22       -0.41      4.98 o 
  -7   5  12       79.56       56.88      8.76 o 
  -6   5  12        0.33       -0.56      6.83 o 
  -5   5  12        1.87        1.85      7.06 o 
  -4   5  12       12.74       14.10      7.40 o 
  -3   5  12       81.64       75.38     10.51 o 
  -2   5  12       28.56       19.15      6.94 o 
  -1   5  12       34.11       38.06      7.69 o 
   0   5  12      176.92      180.83     15.86 o 
   1   5  12       22.90       21.88      7.26 o 
   2   5  12       35.75       34.21      9.54 o 
   3   5  12        3.35       12.84      8.98 o 
   4   5  12       58.70       69.23     11.38 o 
 -13   6  12        1.61        6.06      6.66 o 
 -12   6  12        3.26        0.49      6.02 o 
 -11   6  12        0.21        2.73      6.20 o 
 -10   6  12       10.69        3.20      5.86 o 
  -9   6  12       31.81       42.41      7.40 o 
  -8   6  12       22.75       19.72      6.37 o 
  -7   6  12       10.94        6.57      7.99 o 
  -6   6  12        2.07       10.19      8.88 o 
  -5   6  12       22.33       10.19      8.30 o 
  -4   6  12        4.13        0.75     10.60 o 
  -3   6  12       17.99        7.92      6.15 o 
  -2   6  12        3.26        3.56      6.32 o 
  -1   6  12       45.12       54.75     10.15 o 
   0   6  12       13.10       29.94      7.56 o 
   1   6  12       36.87       48.18      8.70 o 
   2   6  12       67.86       73.39     11.58 o 
   3   6  12        3.58        5.36     11.32 o 
 -12   7  12       17.53       22.02      8.68 o 
 -11   7  12       14.53       21.87      8.78 o 
 -10   7  12       83.75       76.38      9.34 o 
  -9   7  12       68.38       99.31     10.01 o 
  -8   7  12        1.88        9.49      6.01 o 
  -7   7  12       26.66       22.00      6.30 o 
  -6   7  12        5.85       13.41      6.44 o 
  -5   7  12       24.91       20.60      6.55 o 
  -4   7  12        1.60       11.92      7.12 o 
  -3   7  12        0.41        6.79      6.47 o 
  -2   7  12       54.76       61.13      8.81 o 
  -1   7  12       61.84       69.33      9.37 o 
   0   7  12       17.99        7.72     10.44 o 
   1   7  12       38.80       65.31     13.46 o 
   2   7  12       29.64       40.30     28.43 o 
 -11   8  12        1.46        2.06      6.51 o 
 -10   8  12       12.57        5.51      6.55 o 
  -9   8  12        0.18       -0.44      6.17 o 
  -8   8  12        1.88       -7.88      5.26 o 
  -7   8  12        0.74       -0.01      5.92 o 
  -6   8  12        0.58       -7.33      5.53 o 
  -5   8  12       27.79       24.00     12.06 o 
  -4   8  12        5.96        7.02      5.50 o 
  -3   8  12        3.58        5.52      6.46 o 
  -2   8  12        7.58       -1.88      7.28 o 
  -1   8  12       45.25       69.86      9.68 o 
   0   8  12       18.30        9.14      7.26 o 
   1   8  12        4.48       -4.37      7.16 o 
  -9   9  12        1.58       12.49      7.03 o 
  -8   9  12        5.47       -0.42      6.83 o 
  -7   9  12        6.97        1.11      6.23 o 
  -6   9  12        0.78       -5.62      5.79 o 
  -5   9  12        5.02        3.69      5.62 o 
  -4   9  12        1.43       -3.14      5.10 o 
  -3   9  12        0.95       -3.67      6.43 o 
  -2   9  12        1.26        6.93      6.91 o 
  -1   9  12       99.21      101.36     18.44 o 
   0   9  12       36.68       34.58      8.73 o 
  -6  10  12        0.13       -1.87      5.18 o 
  -5  10  12        5.70       13.21      6.47 o 
  -4  10  12        0.20        6.83      7.11 o 
  -3  10  12       78.17       96.42     11.00 o 
 -14   1  13        1.21       -1.43      5.72 o 
 -13   1  13        1.22        2.83      5.93 o 
 -12   1  13       15.39       14.40      5.99 o 
 -11   1  13        0.00        0.94      5.19 o 
 -10   1  13      130.14      114.63      8.64 o 
  -9   1  13       86.99       81.55      8.90 o 
  -8   1  13       23.78       18.73      4.51 o 
  -7   1  13       82.92       87.63      6.31 o 
  -6   1  13       14.75        2.69      4.43 o 
  -5   1  13       36.20       35.62      6.00 o 
  -4   1  13       48.19       33.73      8.07 o 
  -3   1  13       61.02       84.77      7.48 o 
  -2   1  13       23.54       32.89      5.33 o 
  -1   1  13       72.53       81.62      7.46 o 
   0   1  13        6.58        4.35      6.12 o 
   1   1  13        3.08        3.48      6.28 o 
   2   1  13      108.16      113.22     16.86 o 
   3   1  13       20.73       20.23     12.53 o 
 -13   2  13       16.49       21.45      7.09 o 
 -12   2  13        0.10        0.86      5.34 o 
 -11   2  13       62.07       59.60      7.26 o 
 -10   2  13       27.04       40.79      6.51 o 
  -9   2  13        0.00       -0.98      4.32 o 
  -8   2  13       18.01       26.06      4.71 o 
  -7   2  13       14.56       15.46      4.92 o 
  -6   2  13       52.75       55.59      5.32 o 
  -5   2  13       51.05       35.43      6.20 o 
  -4   2  13        2.45        1.94      4.72 o 
  -3   2  13       16.77        9.50      4.90 o 
  -2   2  13       25.75       24.34      5.91 o 
  -1   2  13       22.45       20.95      5.85 o 
   0   2  13      141.12      154.64     11.19 o 
   1   2  13        8.05       17.22      6.70 o 
   2   2  13        0.92        0.32      7.47 o 
   3   2  13        0.08        0.80      7.61 o 
 -13   3  13        2.82        8.56      6.10 o 
 -12   3  13       13.34       10.24      5.78 o 
 -11   3  13        1.56       -4.79      5.16 o 
 -10   3  13        1.42       10.03      5.52 o 
  -9   3  13       20.13       23.88      5.20 o 
  -8   3  13        0.95        4.23      3.98 o 
  -7   3  13       89.10      100.21      6.93 o 
  -6   3  13       57.46       52.61      6.02 o 
  -5   3  13       33.28       27.99     12.29 o 
  -4   3  13        0.77       13.76     11.08 o 
  -3   3  13       65.38       70.01      8.24 o 
  -2   3  13        7.53       -0.55      6.04 o 
  -1   3  13       13.95        8.70      6.55 o 
   0   3  13       19.65       18.88     10.92 o 
   1   3  13        8.65        6.57      8.02 o 
   2   3  13       26.46       31.53      9.25 o 
 -13   4  13       27.80       23.29      7.56 o 
 -12   4  13       29.74       11.79      5.83 o 
 -11   4  13        2.51        7.27      6.32 o 
 -10   4  13        6.67        7.30      5.86 o 
  -9   4  13        4.78        5.70      5.24 o 
  -8   4  13        2.37       -2.43      4.80 o 
  -7   4  13        0.09       -2.10      4.77 o 
  -6   4  13       18.86       17.66      5.67 o 
  -5   4  13        0.35        1.34      6.11 o 
  -4   4  13      143.92      151.19     13.96 o 
  -3   4  13       20.02       32.51      7.47 o 
  -2   4  13        8.31        8.04      6.51 o 
  -1   4  13        0.32        6.64      6.29 o 
   0   4  13       54.77       41.92     13.97 o 
   1   4  13       52.76       51.29      9.17 o 
   2   4  13       37.02       29.46     15.90 o 
 -12   5  13       15.01       13.63      7.29 o 
 -11   5  13       12.72        2.72      7.19 o 
 -10   5  13        3.03        1.06      5.52 o 
  -9   5  13        9.77       12.05      5.62 o 
  -8   5  13       39.88       39.81      6.61 o 
  -7   5  13       37.96       31.60     10.29 o 
  -6   5  13       49.06       53.21      7.86 o 
  -5   5  13        0.93       -1.00      5.55 o 
  -4   5  13       24.39       52.99     16.38 o 
  -3   5  13        0.54        0.77      6.18 o 
  -2   5  13        2.26        6.65      6.75 o 
  -1   5  13        5.03        5.99      6.91 o 
   0   5  13      129.86      139.81     11.91 o 
   1   5  13        0.20        0.99      6.94 o 
 -11   6  13        0.09       -1.78      5.51 o 
 -10   6  13      142.66      133.78     11.22 o 
  -9   6  13        2.18        6.22      6.37 o 
  -8   6  13        4.40        6.71      6.73 o 
  -7   6  13       78.51       75.80      9.03 o 
  -6   6  13       25.00       16.89     10.34 o 
  -5   6  13        4.34        0.63      6.02 o 
  -4   6  13        2.00        2.36      6.91 o 
  -3   6  13       31.34       25.27      8.81 o 
  -2   6  13        0.88       -5.01      6.17 o 
  -1   6  13       34.65       48.56      8.87 o 
   0   6  13        3.19        1.91      6.81 o 
 -10   7  13       30.20       27.43      7.89 o 
  -9   7  13       13.79        8.00      6.80 o 
  -8   7  13        0.22       -5.41      6.00 o 
  -7   7  13        3.24        3.90      6.55 o 
  -6   7  13       87.88       56.22     10.03 o 
  -5   7  13        1.37        5.67      6.31 o 
  -4   7  13        0.50       10.63      6.71 o 
  -3   7  13       25.39       19.93     13.78 o 
  -2   7  13        4.97       -1.07      6.80 o 
  -1   7  13       21.04       20.12      8.14 o 
  -7   8  13        6.25        4.36      6.80 o 
  -6   8  13       18.11       26.04      6.92 o 
  -5   8  13        0.75        5.82      5.58 o 
  -4   8  13        3.81       -1.65      7.00 o 
  -3   8  13        0.15        3.38      6.91 o 
 -11   0  14        0.00        3.96     10.36 o 
 -10   0  14        0.98        0.45      7.74 o 
  -9   0  14       27.96       35.88      8.00 o 
  -8   0  14      283.99      328.99     37.34 o 
  -7   0  14      380.31      406.48     24.33 o 
  -6   0  14       55.17       33.41      8.59 o 
  -5   0  14       47.96       79.44     25.05 o 
  -4   0  14       13.95       25.52      8.50 o 
  -3   0  14       37.71       43.15      8.23 o 
  -2   0  14        0.92       -0.71      7.61 o 
  -1   0  14        0.71        7.76      8.15 o 
   0   0  14        0.35        1.93     11.56 o 
 -11   1  14       46.38       59.22     10.35 o 
 -10   1  14       94.59      108.82      7.92 o 
  -9   1  14       66.30       73.30      6.57 o 
  -8   1  14        6.62        4.90      4.47 o 
  -7   1  14        2.94        9.30      4.57 o 
  -6   1  14        1.24        6.06      4.45 o 
  -5   1  14      122.10      119.79      9.33 o 
  -4   1  14       54.64       47.24      8.42 o 
  -3   1  14       21.20       22.02      7.61 o 
  -2   1  14       12.23       10.03      5.83 o 
  -1   1  14        0.10       -4.48      5.42 o 
   0   1  14        0.21        0.50      5.57 o 
 -11   2  14       10.95       10.48      5.88 o 
 -10   2  14       36.38       27.74      5.81 o 
  -9   2  14       34.87       28.44      5.78 o 
  -8   2  14       10.17        6.02      5.76 o 
  -7   2  14        0.63        2.11      4.81 o 
  -6   2  14       22.65       28.53      5.64 o 
  -5   2  14       17.48       14.42      8.62 o 
  -4   2  14       16.85       20.16      8.78 o 
  -3   2  14       11.42        4.53      7.02 o 
  -2   2  14        8.32       10.15      6.72 o 
  -1   2  14       33.79       33.05      9.95 o 
   0   2  14       19.01       14.11      7.11 o 
 -11   3  14        9.78       10.66      7.23 o 
 -10   3  14        4.66        8.94      5.16 o 
  -9   3  14        5.97        4.50      5.09 o 
  -8   3  14       11.11       15.67      5.88 o 
  -7   3  14       32.71       39.63      8.83 o 
  -6   3  14       92.88      108.43      8.74 o 
  -5   3  14      121.70      151.67     27.70 o 
  -4   3  14       15.90       17.32      9.02 o 
  -3   3  14       91.00      105.41     10.31 o 
  -2   3  14        2.04       -3.95      6.51 o 
  -1   3  14        4.74       -1.27      6.46 o 
 -10   4  14        0.23       -7.67      5.32 o 
  -9   4  14        2.63        0.44      5.60 o 
  -8   4  14        0.82        6.44      5.72 o 
  -7   4  14       12.67        2.04      5.47 o 
  -6   4  14        9.53        8.51      5.79 o 
  -5   4  14        7.14       24.23      9.47 o 
  -4   4  14        2.92      -10.13      7.16 o 
  -3   4  14        1.04       -1.34      6.57 o 
  -2   4  14        5.29        7.68      7.09 o 
  -8   5  14        5.96        0.73      5.70 o 
  -7   5  14       84.98       80.53      9.56 o 
  -6   5  14        4.01        2.13      6.34 o 
  -5   5  14       19.39       17.05      9.33 o 
  -4   5  14       29.44       38.97      8.19 o 
  -3   5  14        1.26       -1.56      9.63 o 
                                                 
